# Supplementary material for: 3-Butyl-2-phenyl-1,3-thia­zolidine-1,4-dione
Source: Acta Crystallogr Sect E Struct Rep Online. 2010 May 22;66(Pt 6):o1422. doi: 10.1107/S1600536810018003 (PMC2979582; doi:10.1107/S1600536810018003)
Supplement: Supplementary file 2 [file e-66-o1422-Isup2.hkl]

# 
# h,k,l, Fc-squared, Fo-squared, sigma(Fo-squared) and status flag 
# 
data_I
_shelx_title ' 091225 in P2(1)/c' 
_shelx_refln_list_code          4 
_shelx_F_calc_maximum      142.84 
_exptl_crystal_F_000       536.00 
_reflns_d_resolution_high  0.7697 
 
loop_ 
 _symmetry_equiv_pos_as_xyz 
 'x, y, z' 
 '-x, y+1/2, -z+1/2' 
 '-x, -y, -z' 
 'x, -y-1/2, z-1/2' 
 
_cell_length_a    13.8335 
_cell_length_b     8.7461 
_cell_length_c    12.3853 
_cell_angle_alpha  90.000 
_cell_angle_beta  114.773 
_cell_angle_gamma  90.000 
 
_shelx_F_squared_multiplier     1.000 
 
loop_ 
 _refln_index_h 
 _refln_index_k 
 _refln_index_l 
 _refln_F_squared_calc 
 _refln_F_squared_meas 
 _refln_F_squared_sigma 
 _refln_observed_status 
   1   0   0     7150.11     2611.21    123.14 o 
   2   0   0     1868.93     1896.32     19.95 o 
   3   0   0     7157.37     7105.79     69.12 o 
   4   0   0     2268.05     2476.75     26.16 o 
   5   0   0     6246.73     6379.50     66.35 o 
   6   0   0      361.30      366.95      5.02 o 
   7   0   0     2759.51     2843.43     34.48 o 
   8   0   0      610.81      642.80     10.17 o 
   9   0   0     1166.46     1029.39     16.23 o 
  10   0   0      419.37      447.36      8.69 o 
  11   0   0       99.86       91.20      3.59 o 
  12   0   0       79.92       93.35      5.25 o 
  13   0   0       65.17       54.80      7.17 o 
  14   0   0       55.83       45.03      7.37 o 
  15   0   0        0.50        7.57      4.78 o 
  16   0   0       10.74        3.99      4.78 o 
   1   1   0     2269.34     2286.33     17.23 o 
   2   1   0      167.35      137.97      1.27 o 
   3   1   0     3052.54     2966.46     20.55 o 
   4   1   0    10095.70     9743.99     72.79 o 
   5   1   0     4877.85     4676.49     34.63 o 
   6   1   0     4128.85     4275.97     32.72 o 
   7   1   0      148.16      199.71      2.56 o 
   8   1   0      434.21      439.15      5.28 o 
   9   1   0       64.50       66.29      2.14 o 
  10   1   0       13.28       13.06      1.17 o 
  11   1   0       41.54       36.61      2.12 o 
  12   1   0        0.01        0.42      1.42 o 
  13   1   0       21.84       26.67      4.08 o 
  14   1   0       85.93       85.78     12.16 o 
  15   1   0      134.14      121.35     11.36 o 
  16   1   0       11.25       10.39      8.07 o 
   0   2   0    20277.71    17755.82    221.01 o 
   1   2   0     1438.11     1243.96     10.12 o 
   2   2   0      101.97       94.72      1.07 o 
   3   2   0      185.16      170.30      1.73 o 
   4   2   0      841.88      877.46      7.04 o 
   5   2   0      233.60      249.91      2.65 o 
   6   2   0      756.59      794.40      7.21 o 
   7   2   0      496.51      497.69      5.29 o 
   8   2   0       26.58       26.01      1.16 o 
   9   2   0      166.80      157.82      3.07 o 
  10   2   0      223.61      233.19      5.40 o 
  11   2   0      228.09      234.13      5.41 o 
  12   2   0       20.36       17.40      2.46 o 
  13   2   0        0.33        2.62      2.46 o 
  14   2   0        0.72        3.46      2.95 o 
  15   2   0        0.19        3.06      3.06 o 
  16   2   0        2.45        0.09      4.88 o 
   1   3   0     1275.21     1298.47     11.53 o 
   2   3   0        2.23       -0.19      0.27 o 
   3   3   0       65.72      117.87      1.67 o 
   4   3   0      208.90      197.96      2.31 o 
   5   3   0      167.84      151.24      2.02 o 
   6   3   0      129.39      142.06      2.13 o 
   7   3   0        0.71        0.29      0.55 o 
   8   3   0       10.83       11.60      1.07 o 
   9   3   0        3.71        2.68      0.90 o 
  10   3   0        0.92        0.56      1.04 o 
  11   3   0        3.11        1.91      1.38 o 
  12   3   0        0.25        1.66      2.19 o 
  13   3   0        0.19        1.52      2.67 o 
  14   3   0        4.55        8.42      3.23 o 
  15   3   0        3.94        4.41      4.98 o 
   0   4   0     2695.80     3041.63     41.85 o 
   1   4   0      948.93     1028.79      9.39 o 
   2   4   0        0.05        0.34      0.38 o 
   3   4   0        1.17        0.17      0.37 o 
   4   4   0       29.47       28.89      0.98 o 
   5   4   0      139.20      150.88      2.10 o 
   6   4   0        0.07        0.49      0.55 o 
   7   4   0      244.21      230.40      3.78 o 
   8   4   0      147.82      155.57      3.12 o 
   9   4   0       79.48       69.33      2.39 o 
  10   4   0        6.63        7.92      1.45 o 
  11   4   0        0.21       -1.41      1.41 o 
  12   4   0        9.79        6.71      2.42 o 
  13   4   0       21.43       20.52      5.98 o 
  14   4   0        4.87        1.39      4.58 o 
  15   4   0        1.88        8.97      5.58 o 
   1   5   0      441.41      463.74      4.97 o 
   2   5   0      445.99      498.77      4.95 o 
   3   5   0     1276.06     1320.50     12.16 o 
   4   5   0      684.23      674.53      6.95 o 
   5   5   0      281.96      258.93      3.54 o 
   6   5   0      329.52      297.45      4.25 o 
   7   5   0      268.78      259.48      4.29 o 
   8   5   0      182.82      177.51      4.09 o 
   9   5   0       33.80       29.71      2.20 o 
  10   5   0       53.06       48.56      3.14 o 
  11   5   0       18.89       20.87      3.86 o 
  12   5   0        2.11       -0.10      2.82 o 
  13   5   0        6.42       10.76      5.18 o 
  14   5   0       18.23       17.93      6.38 o 
   0   6   0     2451.60     2498.61     40.43 o 
   1   6   0      731.91      709.56      7.67 o 
   2   6   0      314.63      322.43      4.27 o 
   3   6   0      492.68      452.61      5.64 o 
   4   6   0      363.50      351.99      4.75 o 
   5   6   0       13.64       13.05      1.03 o 
   6   6   0      314.99      309.06      5.20 o 
   7   6   0      655.85      650.43      9.10 o 
   8   6   0       41.53       42.74      2.65 o 
   9   6   0       60.60       63.51      3.65 o 
  10   6   0       79.77       94.51      6.68 o 
  11   6   0      118.39      108.25      7.33 o 
  12   6   0       94.50      110.57      7.73 o 
  13   6   0       15.17       14.15      5.98 o 
   1   7   0      109.05      110.70      2.95 o 
   2   7   0      148.76      155.23      3.01 o 
   3   7   0      680.18      654.98      8.28 o 
   4   7   0      608.26      583.46      7.66 o 
   5   7   0      185.56      167.40      3.84 o 
   6   7   0      179.43      180.16      4.52 o 
   7   7   0       62.98       60.96      2.83 o 
   8   7   0      212.87      239.94      8.42 o 
   9   7   0       80.62       86.79      7.82 o 
  10   7   0        4.43       -1.83      2.89 o 
  11   7   0       44.48       56.15      6.07 o 
  12   7   0       25.34       29.32      5.00 o 
   0   8   0      394.76      337.72     11.90 o 
   1   8   0       76.62       69.16      2.76 o 
   2   8   0       82.68       83.49      4.03 o 
   3   8   0       91.55       95.54      3.45 o 
   4   8   0       63.68       65.39      3.00 o 
   5   8   0       19.64       19.54      2.03 o 
   6   8   0       61.61       60.28      3.71 o 
   7   8   0      150.92      152.99      8.04 o 
   8   8   0       29.66       31.22      4.55 o 
   9   8   0       10.20       14.15      6.18 o 
  10   8   0        8.63       14.75      6.38 o 
  11   8   0       34.67       25.90      7.57 o 
   1   9   0       18.85       15.37      2.93 o 
   2   9   0       11.40        7.74      3.31 o 
   3   9   0       11.70        9.28      2.76 o 
   4   9   0        0.35        1.71      2.31 o 
   5   9   0        0.07        1.35      2.39 o 
   6   9   0       34.89       30.28      3.71 o 
   7   9   0       21.15       16.23      8.67 o 
   8   9   0        6.77        7.53      3.73 o 
   9   9   0        2.26        2.59      5.18 o 
   0  10   0       24.70       23.91      6.38 o 
   1  10   0       15.62       12.06      4.09 o 
   2  10   0        0.36       -1.19      2.39 o 
   3  10   0        1.68       -1.59      4.23 o 
   4  10   0        4.10        5.18      3.71 o 
   5  10   0        0.35        3.60      2.76 o 
   6  10   0        2.49        2.40      2.75 o 
   7  10   0        2.42       -0.68      3.49 o 
   1  11   0        0.07        1.08      6.18 o 
   2  11   0        2.73       -1.47      3.10 o 
   3  11   0       30.51       35.82      4.80 o 
 -16   1   1       12.69       17.40      3.94 o 
 -15   1   1       22.28       29.60      4.93 o 
 -14   1   1       17.06       13.63      4.18 o 
 -13   1   1        0.45        1.54      1.43 o 
 -12   1   1        1.86        3.03      1.14 o 
 -11   1   1       51.19       43.52      2.01 o 
 -10   1   1       92.26       91.65      2.36 o 
  -9   1   1        7.94        5.80      0.85 o 
  -8   1   1       30.85       37.83      1.14 o 
  -7   1   1      838.21      823.82      7.61 o 
  -6   1   1      572.96      658.87      5.78 o 
  -5   1   1      116.26      107.79      1.41 o 
  -4   1   1      696.41      761.93      5.89 o 
  -3   1   1       20.70       38.94      0.63 o 
  -2   1   1     3206.33     3144.41     22.05 o 
  -1   1   1     1382.03     1465.71     12.00 o 
   0   1   1       83.47      125.58      1.52 o 
   1   1   1     5844.19     5332.52     38.90 o 
   2   1   1        1.04        1.80      0.30 o 
   3   1   1      736.13      676.17      5.76 o 
   4   1   1       64.48       83.19      1.23 o 
   5   1   1      289.17      283.04      2.93 o 
   6   1   1        8.19       12.59      0.72 o 
   7   1   1       21.25       19.69      0.94 o 
   8   1   1        5.83        7.14      0.86 o 
   9   1   1        7.25        8.29      1.02 o 
  10   1   1       28.02       24.91      1.63 o 
  11   1   1        1.91        0.96      1.30 o 
  12   1   1        2.28       -0.58      3.59 o 
  13   1   1        3.49       11.45      3.31 o 
  14   1   1       12.19        6.73      3.49 o 
  15   1   1       19.63       17.89      4.78 o 
 -16   2   1       27.03       20.73      4.86 o 
 -15   2   1        3.68        5.34      3.03 o 
 -14   2   1        1.14        3.91      2.72 o 
 -13   2   1       28.10       34.05      4.06 o 
 -12   2   1       11.93       13.21      1.70 o 
 -11   2   1        5.20       10.38      1.34 o 
 -10   2   1      236.38      200.94      3.79 o 
  -9   2   1        5.81        8.07      0.94 o 
  -8   2   1      449.76      434.00      5.03 o 
  -7   2   1      845.80      837.93      7.77 o 
  -6   2   1      172.31      190.34      2.42 o 
  -5   2   1      270.77      319.16      3.23 o 
  -4   2   1       42.46       42.20      0.85 o 
  -3   2   1      149.30      115.12      1.32 o 
  -2   2   1      357.44      318.24      2.57 o 
  -1   2   1    10005.46     8979.70     74.81 o 
   0   2   1     1808.30     1814.07     18.65 o 
   1   2   1       48.08       30.03      0.52 o 
   2   2   1      597.69      663.37      5.08 o 
   3   2   1        3.06        1.26      0.29 o 
   4   2   1       89.31       86.40      1.32 o 
   5   2   1        7.70        8.36      0.61 o 
   6   2   1       47.81       58.35      1.33 o 
   7   2   1      228.37      228.69      3.17 o 
   8   2   1       74.25       65.27      1.92 o 
   9   2   1      306.02      330.03      5.62 o 
  10   2   1        5.22        9.25      3.85 o 
  11   2   1        4.65        2.15      1.77 o 
  12   2   1       42.79       39.16      4.88 o 
  13   2   1       62.37       60.90      5.49 o 
  14   2   1       25.91       40.51     13.35 o 
  15   2   1        2.23        4.65      3.59 o 
 -16   3   1       55.38       62.62      6.50 o 
 -15   3   1       14.32        8.98      3.66 o 
 -14   3   1       25.27       31.12      4.56 o 
 -13   3   1       32.53       44.45      3.83 o 
 -12   3   1       51.39       49.91      2.96 o 
 -11   3   1      285.77      282.98      5.83 o 
 -10   3   1        9.48        5.72      1.13 o 
  -9   3   1       24.24       20.10      1.35 o 
  -8   3   1       32.13       28.53      1.36 o 
  -7   3   1      228.36      232.74      3.05 o 
  -6   3   1      705.01      696.10      6.34 o 
  -5   3   1      329.44      333.11      3.40 o 
  -4   3   1      660.35      549.42      5.22 o 
  -3   3   1      113.74      165.63      1.87 o 
  -2   3   1     3624.87     3404.27     28.25 o 
  -1   3   1       20.01       21.72      0.97 o 
   0   3   1     2285.62     2345.82     22.42 o 
   1   3   1     1266.52     1404.79     13.04 o 
   2   3   1      134.02      139.04      1.63 o 
   3   3   1      114.34      136.84      1.54 o 
   4   3   1     1132.06     1060.65      9.59 o 
   5   3   1     1048.27     1082.81      9.93 o 
   6   3   1       15.32       11.57      0.79 o 
   7   3   1        6.33        9.99      0.95 o 
   8   3   1       22.35       24.05      1.40 o 
   9   3   1      202.00      190.16      4.04 o 
  10   3   1       19.67       21.63      2.12 o 
  11   3   1        0.68        0.06      1.58 o 
  12   3   1       24.29       32.36      4.28 o 
  13   3   1       34.66       34.04      4.62 o 
  14   3   1       11.06       11.75      4.98 o 
  15   3   1       23.57       32.28      7.77 o 
 -15   4   1        0.65       -1.00      4.58 o 
 -14   4   1        0.42       -2.29      2.68 o 
 -13   4   1       16.03       15.08      2.94 o 
 -12   4   1       10.94       14.33      2.33 o 
 -11   4   1        0.42       -1.16      1.16 o 
 -10   4   1      334.77      362.66      6.41 o 
  -9   4   1       30.22       29.41      1.57 o 
  -8   4   1      891.81      876.32     10.47 o 
  -7   4   1      572.34      561.53      6.77 o 
  -6   4   1        4.23        4.92      0.66 o 
  -5   4   1      258.95      267.37      3.37 o 
  -4   4   1      110.39      103.23      1.63 o 
  -3   4   1      307.68      343.92      3.50 o 
  -2   4   1       37.78       70.72      1.35 o 
  -1   4   1     2461.87     2528.53     22.95 o 
   0   4   1     2477.34     2502.56     23.27 o 
   1   4   1      275.81      302.42      3.53 o 
   2   4   1        3.82        0.15      0.35 o 
   3   4   1      129.08      110.49      1.74 o 
   4   4   1        2.84        1.45      0.41 o 
   5   4   1       23.97       24.58      0.91 o 
   6   4   1       78.77       92.64      2.02 o 
   7   4   1       82.11       75.63      2.07 o 
   8   4   1       35.31       36.44      1.78 o 
   9   4   1      205.75      209.18      5.02 o 
  10   4   1       85.32      104.19      3.93 o 
  11   4   1       16.87       23.22      3.73 o 
  12   4   1       73.41       47.42      7.37 o 
  13   4   1       30.62       38.86      7.37 o 
  14   4   1        4.56        4.98      4.98 o 
 -15   5   1        3.50        4.38      5.18 o 
 -14   5   1       35.93       49.13      5.90 o 
 -13   5   1       52.94       55.03      5.69 o 
 -12   5   1       32.60       27.98      4.40 o 
 -11   5   1       35.77       32.09      2.93 o 
 -10   5   1        0.73       -0.46      1.32 o 
  -9   5   1       17.43       16.31      1.79 o 
  -8   5   1       21.97       24.54      1.56 o 
  -7   5   1       44.11       45.26      1.66 o 
  -6   5   1       72.42       66.32      1.78 o 
  -5   5   1      190.22      180.98      2.79 o 
  -4   5   1      753.86      752.34      7.39 o 
  -3   5   1      347.66      414.15      4.35 o 
  -2   5   1      605.83      534.55      5.49 o 
  -1   5   1      161.16      191.36      2.69 o 
   0   5   1      303.35      314.06      3.54 o 
   1   5   1       10.83        9.54      0.64 o 
   2   5   1      110.29      131.34      2.25 o 
   3   5   1       43.01       54.42      1.50 o 
   4   5   1      561.45      545.35      6.47 o 
   5   5   1      501.52      485.77      6.04 o 
   6   5   1      120.72      122.92      2.67 o 
   7   5   1       47.99       49.41      2.16 o 
   8   5   1        0.28        0.77      1.28 o 
   9   5   1       33.12       30.66      2.97 o 
  10   5   1       13.38       16.50      2.87 o 
  11   5   1        0.83       -0.69      3.49 o 
  12   5   1        7.66        9.17      4.78 o 
  13   5   1       24.40       30.09      7.17 o 
  14   5   1        5.25        6.18      5.18 o 
 -14   6   1        9.97       14.59      4.58 o 
 -13   6   1       12.13        4.52      3.63 o 
 -12   6   1        0.10        0.52      3.03 o 
 -11   6   1       42.62       48.66      5.27 o 
 -10   6   1      115.30      116.68      4.87 o 
  -9   6   1        3.12        6.64      1.66 o 
  -8   6   1       19.96       19.73      1.85 o 
  -7   6   1        2.98        3.08      1.06 o 
  -6   6   1        9.22        8.43      1.12 o 
  -5   6   1       16.68       17.03      1.09 o 
  -4   6   1        7.91       10.99      0.95 o 
  -3   6   1        5.60        5.19      0.80 o 
  -2   6   1       92.37       86.61      2.07 o 
  -1   6   1      246.80      223.94      3.39 o 
   0   6   1        6.26        6.48      0.75 o 
   1   6   1       20.45       20.63      1.21 o 
   2   6   1      129.62      115.06      2.39 o 
   3   6   1      410.58      393.76      5.43 o 
   4   6   1       43.68       36.00      1.52 o 
   5   6   1      138.54      129.66      3.60 o 
   6   6   1       88.97       88.85      3.31 o 
   7   6   1       20.07       18.32      1.89 o 
   8   6   1       51.83       49.21      3.40 o 
   9   6   1        0.05       -1.77      3.20 o 
  10   6   1       82.80       70.86      5.98 o 
  11   6   1      116.33      104.35      7.40 o 
  12   6   1       17.95       23.31      6.77 o 
  13   6   1       14.71        6.77      5.58 o 
 -13   7   1        0.65        1.19      3.66 o 
 -12   7   1       12.01       12.91      4.08 o 
 -11   7   1        9.96       16.33      6.97 o 
 -10   7   1        5.05        2.63      2.51 o 
  -9   7   1       21.25       16.36      2.47 o 
  -8   7   1        0.01        0.31      1.67 o 
  -7   7   1       51.29       47.27      3.90 o 
  -6   7   1        1.62        2.72      1.45 o 
  -5   7   1       10.31       12.45      1.36 o 
  -4   7   1       15.59       16.26      1.39 o 
  -3   7   1        6.80        5.63      1.09 o 
  -2   7   1       22.11       18.34      1.36 o 
  -1   7   1        5.48        5.11      0.99 o 
   0   7   1       37.34       40.98      1.69 o 
   1   7   1        6.77        8.09      1.25 o 
   2   7   1       11.33       11.57      1.26 o 
   3   7   1        1.76        0.89      0.90 o 
   4   7   1        9.10        8.31      1.34 o 
   5   7   1       18.72       23.35      1.82 o 
   6   7   1       24.79       23.49      1.99 o 
   7   7   1      111.01      103.56      3.87 o 
   8   7   1        0.00       -0.90      2.68 o 
   9   7   1       18.66       18.23      4.01 o 
  10   7   1        9.41        9.25      6.38 o 
  11   7   1        0.54        0.83      3.43 o 
  12   7   1        2.34        4.78      5.58 o 
 -11   8   1        3.80        2.59      5.18 o 
 -10   8   1       34.64       36.66      7.97 o 
  -9   8   1       16.18       15.97      3.88 o 
  -8   8   1        2.10        1.52      2.72 o 
  -7   8   1       20.26       20.64      3.20 o 
  -6   8   1       30.69       34.31      3.03 o 
  -5   8   1        5.17        2.18      1.42 o 
  -4   8   1        7.53        4.11      1.49 o 
  -3   8   1       75.70       75.11      3.52 o 
  -2   8   1        7.82        3.71      1.88 o 
  -1   8   1       22.56       27.12      1.98 o 
   0   8   1       58.38       65.25      3.69 o 
   1   8   1        8.13        9.22      2.04 o 
   2   8   1       32.80       31.71      2.47 o 
   3   8   1        2.96        2.65      1.40 o 
   4   8   1       11.47       13.86      1.85 o 
   5   8   1       10.61        5.83      2.29 o 
   6   8   1       18.55       17.45      2.99 o 
   7   8   1        4.94        2.73      2.95 o 
   8   8   1        0.51        3.99      4.78 o 
   9   8   1       17.35       24.71      7.17 o 
  10   8   1        9.64        9.76      5.78 o 
  11   8   1        1.35       -2.39      5.18 o 
 -10   9   1        0.40        0.80      5.18 o 
  -9   9   1        0.28        0.53      3.49 o 
  -8   9   1        1.10        6.33      3.49 o 
  -7   9   1        9.35       16.94      4.06 o 
  -6   9   1       86.87       95.86      7.56 o 
  -5   9   1       87.78       83.40      5.23 o 
  -4   9   1       68.96       64.01      4.78 o 
  -3   9   1       26.12       21.01      2.80 o 
  -2   9   1       44.23       40.88      3.92 o 
  -1   9   1       45.73       48.98      6.05 o 
   0   9   1       20.18       16.74      2.99 o 
   1   9   1       53.01       44.74      3.39 o 
   2   9   1        6.60        2.96      2.82 o 
   3   9   1       22.84       30.69      5.40 o 
   4   9   1       36.45       32.98      3.87 o 
   5   9   1       97.67       93.67      5.44 o 
   6   9   1       29.46       29.05      3.68 o 
   7   9   1        0.29        3.19      4.78 o 
   8   9   1        6.52        9.17      5.98 o 
   9   9   1        5.34        8.77      5.98 o 
  -8  10   1       12.01        0.30      5.68 o 
  -7  10   1       26.99       22.96      5.28 o 
  -6  10   1       26.61       29.23      4.04 o 
  -5  10   1       13.30       17.11      3.60 o 
  -4  10   1        0.33        0.48      2.56 o 
  -3  10   1       39.29       46.89      4.73 o 
  -2  10   1       49.25       53.95      6.12 o 
  -1  10   1       86.94       91.97      7.54 o 
   0  10   1       56.79       64.13      6.68 o 
   1  10   1       15.93       19.71      4.54 o 
   2  10   1       43.95       45.58      5.71 o 
   3  10   1       58.57       68.34      5.28 o 
   4  10   1       16.28       24.80      4.25 o 
   5  10   1        3.17        3.00      2.86 o 
   6  10   1       42.35       32.33      5.17 o 
   7  10   1       12.76       18.73      6.77 o 
  -4  11   1       28.48       35.93      4.74 o 
  -3  11   1       27.90       26.95      4.32 o 
  -2  11   1       23.66       36.22      4.78 o 
  -1  11   1       13.71       16.43      3.79 o 
   0  11   1        1.11       -0.80      3.80 o 
   1  11   1        1.28        0.40      3.95 o 
   2  11   1       11.12       16.12      4.83 o 
   3  11   1       32.06       40.32      4.97 o 
 -17   0   2       51.20       51.21      8.97 o 
 -16   0   2       93.64      101.42     10.76 o 
 -15   0   2       24.10       24.31      6.18 o 
 -14   0   2        2.52        1.61      2.58 o 
 -13   0   2      160.03      163.64     11.07 o 
 -12   0   2      159.23      188.61      7.22 o 
 -11   0   2       58.49       55.15      2.79 o 
 -10   0   2        0.66       -1.01      1.01 o 
  -9   0   2     1152.09     1157.54     15.43 o 
  -8   0   2     6347.04     6328.95     69.95 o 
  -7   0   2    12070.13    12007.76    124.20 o 
  -6   0   2      957.69     1156.07     13.00 o 
  -5   0   2     2290.77     2388.97     25.44 o 
  -4   0   2     3276.43     3315.66     32.71 o 
  -3   0   2     1151.85     1252.39     11.96 o 
  -2   0   2      757.21      752.37      7.27 o 
  -1   0   2     8894.74     8616.49    100.02 o 
   0   0   2    10348.72    10135.94    125.57 o 
   1   0   2     3501.46     3482.89     38.11 o 
   2   0   2     6754.90     7154.03     73.48 o 
   3   0   2      932.86      846.28     11.20 o 
   4   0   2      124.14      112.42      2.11 o 
   5   0   2      812.52      756.34      9.57 o 
   6   0   2      221.26      224.80      4.13 o 
   7   0   2      458.85      501.50      8.82 o 
   8   0   2      315.13      287.89      9.02 o 
   9   0   2       68.80       53.26      5.58 o 
  10   0   2       87.51       87.63      4.29 o 
  11   0   2      175.15      173.42      6.24 o 
  12   0   2      185.39      188.70     12.35 o 
  13   0   2      128.40      134.50     11.36 o 
  14   0   2       83.49       96.44     10.36 o 
  15   0   2        0.59       -0.60      4.38 o 
 -17   1   2        5.18        1.09      3.45 o 
 -16   1   2       34.42       37.37      5.35 o 
 -15   1   2       81.44       85.83      8.57 o 
 -14   1   2       65.14       78.34      4.76 o 
 -13   1   2       80.11       91.04      3.13 o 
 -12   1   2      396.02      373.13      6.20 o 
 -11   1   2      513.66      486.94      7.20 o 
 -10   1   2      186.57      152.30      2.91 o 
  -9   1   2      384.02      331.26      4.32 o 
  -8   1   2      613.70      647.16      6.15 o 
  -7   1   2      954.12      962.32      8.15 o 
  -6   1   2       37.29       25.89      0.76 o 
  -5   1   2       76.32       53.73      0.95 o 
  -4   1   2    13157.11    12775.18     83.20 o 
  -3   1   2    20403.90    18927.93    126.36 o 
  -2   1   2     1129.02     1212.97      9.60 o 
  -1   1   2      206.40      207.50      1.77 o 
   0   1   2     7255.75     7055.67     59.69 o 
   1   1   2     4965.99     5360.86     39.02 o 
   2   1   2      594.17      676.23      5.76 o 
   3   1   2     1259.67     1261.61     10.53 o 
   4   1   2       89.36      108.48      1.60 o 
   5   1   2      326.68      315.66      3.92 o 
   6   1   2      399.27      349.81      4.01 o 
   7   1   2     1185.11     1167.79     12.17 o 
   8   1   2     1097.32     1039.49     13.11 o 
   9   1   2        0.70        3.67      1.20 o 
  10   1   2        8.25        4.40      1.35 o 
  11   1   2       29.68       29.88      2.80 o 
  12   1   2        4.53        2.37      3.79 o 
  13   1   2        0.09        0.66      2.74 o 
  14   1   2       48.34       54.56      5.98 o 
  15   1   2       19.71       16.20      4.44 o 
 -16   2   2        1.73        3.34      3.11 o 
 -15   2   2        0.02       -0.08      2.79 o 
 -14   2   2        7.79        6.64      2.41 o 
 -13   2   2        0.61        2.79      1.42 o 
 -12   2   2       13.69       13.86      1.60 o 
 -11   2   2      161.29      159.06      3.96 o 
 -10   2   2       64.26       64.27      2.09 o 
  -9   2   2      394.00      388.89      5.11 o 
  -8   2   2      434.30      455.34      5.13 o 
  -7   2   2      762.73      749.05      7.01 o 
  -6   2   2        0.10       -0.39      0.39 o 
  -5   2   2      105.07      127.87      1.60 o 
  -4   2   2      454.77      437.93      3.73 o 
  -3   2   2     1564.55     1418.38     10.66 o 
  -2   2   2      443.32      616.42      4.85 o 
  -1   2   2     3203.56     2955.63     22.17 o 
   0   2   2       86.49       78.91      1.04 o 
   1   2   2       54.27       46.99      0.73 o 
   2   2   2     3033.29     3086.59     23.47 o 
   3   2   2     1338.20     1380.58     10.97 o 
   4   2   2      306.37      310.47      3.25 o 
   5   2   2        2.71        0.93      0.48 o 
   6   2   2      268.45      305.92      3.70 o 
   7   2   2       27.57       32.75      1.40 o 
   8   2   2        0.17        0.77      0.88 o 
   9   2   2        2.07        0.84      1.12 o 
  10   2   2       70.85       70.23      3.74 o 
  11   2   2      196.17      185.23      7.20 o 
  12   2   2       66.51       61.39      8.37 o 
  13   2   2        2.43        2.93      2.87 o 
  14   2   2        1.71        2.74      3.49 o 
  15   2   2        1.90        5.47      4.18 o 
 -16   3   2        2.07       -0.31      3.31 o 
 -15   3   2        3.66        4.15      2.45 o 
 -14   3   2        5.06        6.53      2.31 o 
 -13   3   2        6.39        8.87      1.86 o 
 -12   3   2        0.65       -0.70      1.14 o 
 -11   3   2       18.66       17.87      1.60 o 
 -10   3   2       37.69       41.58      1.81 o 
  -9   3   2        8.35        9.38      1.05 o 
  -8   3   2        1.35        0.83      0.70 o 
  -7   3   2      138.45      141.62      2.92 o 
  -6   3   2       19.65       23.65      0.82 o 
  -5   3   2       26.74       26.02      0.80 o 
  -4   3   2        0.01        1.39      0.36 o 
  -3   3   2      331.64      309.34      2.99 o 
  -2   3   2      148.42      162.86      1.80 o 
  -1   3   2        0.99        0.93      0.29 o 
   0   3   2      243.51      222.03      3.72 o 
   1   3   2      173.24      222.19      3.22 o 
   2   3   2      112.50      140.04      1.68 o 
   3   3   2      559.83      594.76      5.24 o 
   4   3   2       18.68       20.02      0.77 o 
   5   3   2       44.04       46.27      1.21 o 
   6   3   2        0.03       -0.10      0.57 o 
   7   3   2       53.93       48.11      1.69 o 
   8   3   2       20.77       30.55      1.89 o 
   9   3   2        3.43        3.05      1.32 o 
  10   3   2        0.27        0.47      1.54 o 
  11   3   2        3.32        5.43      2.67 o 
  12   3   2        2.04        5.78      2.96 o 
  13   3   2        0.01       -0.24      2.67 o 
  14   3   2        0.73        7.57      5.38 o 
 -16   4   2        9.25       11.81      4.15 o 
 -15   4   2        0.76        0.11      2.40 o 
 -14   4   2        0.02       -1.20      2.22 o 
 -13   4   2        6.72        9.19      2.30 o 
 -12   4   2        6.58        7.38      1.80 o 
 -11   4   2       30.56       24.46      2.07 o 
 -10   4   2       54.54       59.37      2.31 o 
  -9   4   2        1.61        0.20      0.83 o 
  -8   4   2      510.94      494.52      6.61 o 
  -7   4   2      744.25      723.48      8.29 o 
  -6   4   2       73.67       70.57      1.65 o 
  -5   4   2      391.17      460.94      4.76 o 
  -4   4   2      234.21      189.53      2.32 o 
  -3   4   2      610.60      637.65      6.22 o 
  -2   4   2      303.76      333.18      3.71 o 
  -1   4   2     1796.23     2007.99     18.59 o 
   0   4   2     2095.05     2254.14     26.71 o 
   1   4   2      176.68      182.23      2.98 o 
   2   4   2        2.32        4.44      0.47 o 
   3   4   2       36.12       38.97      0.97 o 
   4   4   2      163.30      145.54      1.95 o 
   5   4   2       36.42       31.00      1.16 o 
   6   4   2       25.72       27.44      1.30 o 
   7   4   2       55.92       50.92      2.07 o 
   8   4   2        0.05       -0.78      1.18 o 
   9   4   2       93.81       93.19      4.75 o 
  10   4   2       11.21       12.16      3.24 o 
  11   4   2        1.00       -1.00      3.39 o 
  12   4   2        6.92        6.77      5.18 o 
  13   4   2       17.51        9.96      5.38 o 
  14   4   2       22.63       29.29      7.57 o 
 -15   5   2       60.90       56.01      6.32 o 
 -14   5   2       44.38       46.49      5.71 o 
 -13   5   2        6.61        4.83      3.09 o 
 -12   5   2       61.12       62.98      3.39 o 
 -11   5   2      174.34      162.55      4.92 o 
 -10   5   2       60.29       60.14      2.57 o 
  -9   5   2        3.55        4.90      1.12 o 
  -8   5   2        0.38       -0.18      0.74 o 
  -7   5   2      390.96      367.85      5.30 o 
  -6   5   2      508.43      507.11      6.23 o 
  -5   5   2     1206.76     1129.79     11.41 o 
  -4   5   2      623.54      651.29      6.55 o 
  -3   5   2      365.25      376.94      4.19 o 
  -2   5   2      942.77      909.71      8.97 o 
  -1   5   2      442.25      475.94      5.43 o 
   0   5   2       11.85        9.14      0.96 o 
   1   5   2       42.03       47.33      1.58 o 
   2   5   2        0.70       -0.48      0.48 o 
   3   5   2      176.23      182.66      3.87 o 
   4   5   2      266.73      278.33      3.74 o 
   5   5   2      232.68      221.85      4.16 o 
   6   5   2       78.74       69.55      2.18 o 
   7   5   2      165.33      171.86      6.70 o 
   8   5   2      398.98      379.12      8.39 o 
   9   5   2       23.08       21.06      2.65 o 
  10   5   2        2.61        0.89      2.60 o 
  11   5   2       27.23       41.25      7.57 o 
  12   5   2       24.89       25.31      6.58 o 
  13   5   2        0.05       -4.38      4.58 o 
 -14   6   2       21.18       14.12      4.30 o 
 -13   6   2        0.95       -1.07      3.09 o 
 -12   6   2       33.77       36.64      3.93 o 
 -11   6   2      352.81      369.54      9.13 o 
 -10   6   2      317.19      285.66      7.57 o 
  -9   6   2      109.73      114.09      3.62 o 
  -8   6   2      261.26      244.98      5.32 o 
  -7   6   2      632.06      603.00      8.49 o 
  -6   6   2      199.16      181.25      3.38 o 
  -5   6   2       45.82       50.54      1.62 o 
  -4   6   2        2.32        2.48      0.74 o 
  -3   6   2        0.01       -0.29      0.62 o 
  -2   6   2      212.23      232.93      3.46 o 
  -1   6   2     2526.45     2441.47     27.31 o 
   0   6   2      904.68      944.17     12.41 o 
   1   6   2       50.57       42.72      1.45 o 
   2   6   2      183.89      189.77      3.37 o 
   3   6   2      617.67      576.22      7.36 o 
   4   6   2      713.83      685.91      8.10 o 
   5   6   2       69.99       62.27      2.70 o 
   6   6   2       28.70       30.34      1.86 o 
   7   6   2       21.86       21.61      2.45 o 
   8   6   2        0.05        1.43      1.80 o 
   9   6   2       61.13       66.16      5.85 o 
  10   6   2       92.99      113.75     12.35 o 
  11   6   2       82.98       89.67     10.36 o 
  12   6   2       33.12       36.66      7.97 o 
 -13   7   2       12.69       15.24      4.37 o 
 -12   7   2       81.81       77.49      6.81 o 
 -11   7   2      145.92      148.68     13.35 o 
 -10   7   2       21.27       14.97      2.99 o 
  -9   7   2       20.83       18.84      3.02 o 
  -8   7   2       15.77       23.53      3.08 o 
  -7   7   2       93.77       88.98      4.23 o 
  -6   7   2      156.30      151.75      4.57 o 
  -5   7   2      572.23      527.53      8.21 o 
  -4   7   2      883.60      848.33     11.14 o 
  -3   7   2      398.69      395.70      6.60 o 
  -2   7   2       80.23       73.55      2.30 o 
  -1   7   2       49.63       47.33      2.54 o 
   0   7   2       22.43       20.02      2.22 o 
   1   7   2      441.55      446.27      6.14 o 
   2   7   2        5.53        1.84      0.79 o 
   3   7   2      374.23      371.51      5.46 o 
   4   7   2      598.98      617.94      8.59 o 
   5   7   2      234.64      231.51      4.82 o 
   6   7   2        0.21        1.38      1.31 o 
   7   7   2        6.73       11.52      3.31 o 
   8   7   2      230.72      213.11     13.75 o 
   9   7   2      118.66      107.66     13.15 o 
  10   7   2       38.25       34.41      5.07 o 
  11   7   2        1.78        7.37      5.58 o 
 -12   8   2       13.16       18.93      7.37 o 
 -11   8   2       51.51       57.49      9.96 o 
 -10   8   2       64.23       65.21      6.08 o 
  -9   8   2       50.78       43.96      6.77 o 
  -8   8   2       42.75       39.49      8.17 o 
  -7   8   2       66.16       55.59      4.29 o 
  -6   8   2       11.09        9.30      2.43 o 
  -5   8   2       43.18       43.51      2.73 o 
  -4   8   2       21.25       22.69      2.06 o 
  -3   8   2        1.35        2.17      1.90 o 
  -2   8   2       82.39       85.44      3.84 o 
  -1   8   2      423.25      397.55      9.38 o 
   0   8   2      172.57      159.59      5.44 o 
   1   8   2        6.97       11.69      1.77 o 
   2   8   2       34.19       38.51      2.79 o 
   3   8   2      101.60       92.05      5.40 o 
   4   8   2      180.94      169.54      4.60 o 
   5   8   2       39.56       42.41      5.25 o 
   6   8   2       27.32       29.49      6.77 o 
   7   8   2        0.97       -2.60      2.74 o 
   8   8   2        4.07        4.66      3.29 o 
   9   8   2        8.08        5.28      7.07 o 
  10   8   2       24.60       21.67      4.91 o 
 -10   9   2        4.86        1.89      4.78 o 
  -9   9   2        0.14       -1.00      3.10 o 
  -8   9   2        0.80       -2.94      2.95 o 
  -7   9   2        4.27        7.53      3.54 o 
  -6   9   2        4.55        6.90      2.63 o 
  -5   9   2        4.99        4.92      2.14 o 
  -4   9   2       29.52       28.23      3.10 o 
  -3   9   2        9.46       11.90      3.88 o 
  -2   9   2        0.12        4.38      2.01 o 
  -1   9   2       11.61        8.52      2.56 o 
   0   9   2        6.37        5.30      2.46 o 
   1   9   2       17.53       21.90      2.66 o 
   2   9   2        3.68        4.09      3.09 o 
   3   9   2       22.30       21.40      9.41 o 
   4   9   2       11.62        3.48      3.03 o 
   5   9   2       16.51       15.12      6.97 o 
   6   9   2        2.69        9.96      5.58 o 
   7   9   2        1.73        4.58      5.38 o 
   8   9   2        5.37       12.16      6.18 o 
  -8  10   2        9.37        9.03      3.92 o 
  -7  10   2       21.56       20.08      7.67 o 
  -6  10   2        5.42        4.43      3.73 o 
  -5  10   2        6.47        2.54      2.87 o 
  -4  10   2       14.03       14.25      3.64 o 
  -3  10   2        0.58        0.76      2.59 o 
  -2  10   2        0.01        4.08      3.41 o 
  -1  10   2        5.08        5.67      3.77 o 
   0  10   2        8.52        5.97      3.57 o 
   1  10   2        4.61        2.83      3.31 o 
   2  10   2        0.20        1.45      3.29 o 
   3  10   2        0.09        5.63      2.95 o 
   4  10   2        0.06        0.78      2.64 o 
   5  10   2        1.47        0.80      4.78 o 
   6  10   2       13.19       12.35      6.38 o 
  -4  11   2       42.29       57.92      5.58 o 
  -3  11   2       18.68       16.54      3.66 o 
  -2  11   2        9.45        6.31      5.14 o 
  -1  11   2        0.24        2.06      4.34 o 
   0  11   2        1.03        6.14      4.15 o 
   1  11   2        8.57        8.17      4.50 o 
   2  11   2        1.14        0.79      3.18 o 
 -17   1   3        0.30       -3.79      3.79 o 
 -16   1   3        4.83        6.21      3.37 o 
 -15   1   3       47.42       52.93      3.60 o 
 -14   1   3       65.41       64.98      3.00 o 
 -13   1   3        7.50        7.18      1.41 o 
 -12   1   3        0.08       -0.11      1.07 o 
 -11   1   3        0.22        0.12      0.93 o 
 -10   1   3        4.41        6.32      0.91 o 
  -9   1   3      203.86      197.38      2.85 o 
  -8   1   3        3.20        2.02      0.54 o 
  -7   1   3      634.91      670.80      5.95 o 
  -6   1   3      517.39      604.14      5.18 o 
  -5   1   3      139.74      118.68      1.36 o 
  -4   1   3      116.18      156.94      1.51 o 
  -3   1   3      320.58      300.20      2.59 o 
  -2   1   3     1084.68      933.05      8.08 o 
  -1   1   3      989.85      891.25      6.92 o 
   0   1   3       96.19       58.85      0.97 o 
   1   1   3      246.17      217.32      2.33 o 
   2   1   3       15.45       15.58      0.61 o 
   3   1   3        1.08        0.63      0.42 o 
   4   1   3        4.13        2.36      0.61 o 
   5   1   3        6.64        3.74      0.57 o 
   6   1   3       53.76       45.48      1.80 o 
   7   1   3      122.92      116.18      3.21 o 
   8   1   3       88.41       89.50      3.03 o 
   9   1   3        9.96        9.42      1.66 o 
  10   1   3        0.28       -0.87      1.76 o 
  11   1   3       15.25       16.76      3.51 o 
  12   1   3       18.80       22.89      4.98 o 
  13   1   3        0.00        0.40      3.99 o 
  14   1   3       20.08       19.23      4.30 o 
 -17   2   3       47.37       62.90      6.55 o 
 -16   2   3        1.90        1.95      3.46 o 
 -15   2   3       10.47       11.03      2.37 o 
 -14   2   3        4.62        6.86      1.76 o 
 -13   2   3        2.60       -0.11      1.23 o 
 -12   2   3        0.48        0.49      1.08 o 
 -11   2   3      461.95      469.27      6.73 o 
 -10   2   3      174.11      140.51      3.01 o 
  -9   2   3       64.58       64.04      1.85 o 
  -8   2   3      326.06      331.74      3.79 o 
  -7   2   3        7.81       10.75      0.68 o 
  -6   2   3       70.26       60.37      1.16 o 
  -5   2   3      143.57      194.75      2.01 o 
  -4   2   3      712.21      624.08      5.09 o 
  -3   2   3       92.37       73.95      1.01 o 
  -2   2   3      340.46      307.86      2.68 o 
  -1   2   3      192.78      243.91      2.23 o 
   0   2   3      331.15      289.43      2.50 o 
   1   2   3      343.85      313.75      2.96 o 
   2   2   3      169.15      160.16      1.90 o 
   3   2   3      170.07      199.11      2.64 o 
   4   2   3        0.08       -0.42      0.42 o 
   5   2   3        0.85        1.10      0.53 o 
   6   2   3      464.32      475.80      6.69 o 
   7   2   3       52.42       57.36      2.10 o 
   8   2   3       81.54       81.88      4.34 o 
   9   2   3      278.21      271.03      6.58 o 
  10   2   3       20.53       25.47      4.00 o 
  11   2   3       35.72       36.05     11.76 o 
  12   2   3       30.39       32.70      6.18 o 
  13   2   3       39.63       49.56      5.77 o 
  14   2   3       26.19       37.26      5.35 o 
 -16   3   3       36.34       31.37      6.83 o 
 -15   3   3       37.40       41.92      4.21 o 
 -14   3   3       39.53       44.44      3.06 o 
 -13   3   3       55.83       62.69      2.95 o 
 -12   3   3      178.93      153.68      4.15 o 
 -11   3   3      360.52      337.40      5.42 o 
 -10   3   3       33.57       28.71      1.57 o 
  -9   3   3       73.90       70.82      2.08 o 
  -8   3   3      451.24      414.35      5.65 o 
  -7   3   3      254.95      257.91      3.60 o 
  -6   3   3       66.77       64.22      1.32 o 
  -5   3   3      435.36      407.00      5.11 o 
  -4   3   3      135.65      101.10      1.52 o 
  -3   3   3      707.39      775.15      6.75 o 
  -2   3   3      447.21      430.11      3.98 o 
  -1   3   3      813.04      884.41      7.89 o 
   0   3   3       94.79      107.57      1.68 o 
   1   3   3      144.55      147.33      3.04 o 
   2   3   3       20.08       32.33      0.98 o 
   3   3   3       91.29      109.61      1.55 o 
   4   3   3      779.07      797.85      8.19 o 
   5   3   3      151.14      166.99      2.80 o 
   6   3   3       31.65       26.12      1.46 o 
   7   3   3      112.68      100.92      2.78 o 
   8   3   3      349.88      350.16      7.56 o 
   9   3   3       54.45       58.91      3.48 o 
  10   3   3       31.56       36.75      4.88 o 
  11   3   3       14.38       17.42      3.54 o 
  12   3   3        0.13       -2.59      3.79 o 
  13   3   3        5.43        7.37      4.78 o 
  14   3   3       21.93       13.35      5.78 o 
 -16   4   3        6.60        4.54      2.93 o 
 -15   4   3       36.39       47.16      4.96 o 
 -14   4   3        0.98       -1.76      1.83 o 
 -13   4   3        1.44        1.36      1.74 o 
 -12   4   3       15.46       12.11      1.63 o 
 -11   4   3      234.75      230.94      4.89 o 
 -10   4   3       51.07       49.27      2.09 o 
  -9   4   3       32.30       40.69      1.72 o 
  -8   4   3      430.72      401.15      5.33 o 
  -7   4   3      321.92      356.95      4.75 o 
  -6   4   3      367.68      379.92      4.48 o 
  -5   4   3       37.06       22.56      0.83 o 
  -4   4   3     1335.65     1282.62     11.32 o 
  -3   4   3       11.06        3.74      0.51 o 
  -2   4   3      610.91      509.89      5.07 o 
  -1   4   3        4.15        3.24      0.60 o 
   0   4   3      138.92      138.56      2.69 o 
   1   4   3      496.41      502.07      6.34 o 
   2   4   3      380.73      417.59      4.80 o 
   3   4   3      197.52      184.61      2.51 o 
   4   4   3       40.56       37.71      1.16 o 
   5   4   3        0.95        0.11      0.63 o 
   6   4   3       33.63       32.48      1.81 o 
   7   4   3        5.05        2.96      1.27 o 
   8   4   3       27.98       28.19      2.63 o 
   9   4   3      182.34      178.84      7.04 o 
  10   4   3       22.09       21.72      5.78 o 
  11   4   3       55.12       48.42      7.97 o 
  12   4   3       44.02       38.66      7.77 o 
  13   4   3       49.36       36.47      7.97 o 
 -15   5   3        0.02        3.05      3.63 o 
 -14   5   3        9.97       13.26      4.01 o 
 -13   5   3       32.72       33.33      3.23 o 
 -12   5   3      150.14      147.88      5.34 o 
 -11   5   3      228.38      231.25      5.35 o 
 -10   5   3       15.40       18.33      1.71 o 
  -9   5   3        2.57        0.28      0.91 o 
  -8   5   3      184.56      180.29      3.43 o 
  -7   5   3       20.08       24.26      1.84 o 
  -6   5   3       34.12       33.21      1.34 o 
  -5   5   3      248.32      238.46      3.54 o 
  -4   5   3      526.35      569.95      6.11 o 
  -3   5   3      314.52      327.80      4.78 o 
  -2   5   3      122.63      119.63      2.03 o 
  -1   5   3        9.54       13.40      0.91 o 
   0   5   3      117.48      112.95      2.42 o 
   1   5   3       11.40        9.31      0.98 o 
   2   5   3       22.91       19.34      1.01 o 
   3   5   3      123.41      132.77      2.64 o 
   4   5   3      189.49      188.81      3.06 o 
   5   5   3       26.32       31.13      1.31 o 
   6   5   3       22.08       21.68      1.90 o 
   7   5   3       56.05       62.51      5.17 o 
   8   5   3      251.05      253.52      7.23 o 
   9   5   3       70.57       79.31      8.57 o 
  10   5   3        1.81       -3.59      3.79 o 
  11   5   3        4.33       11.96      5.58 o 
  12   5   3        7.16        3.19      5.58 o 
 -14   6   3        2.40        6.54      3.59 o 
 -13   6   3        7.97        3.55      4.31 o 
 -12   6   3        7.13        7.41      3.15 o 
 -11   6   3       19.40       23.55      3.24 o 
 -10   6   3       53.36       71.94      8.41 o 
  -9   6   3        4.16        1.93      1.30 o 
  -8   6   3        0.30       -0.84      1.09 o 
  -7   6   3        7.84        4.73      1.01 o 
  -6   6   3      271.19      275.87      4.48 o 
  -5   6   3      288.54      280.18      4.22 o 
  -4   6   3        0.02        0.59      0.77 o 
  -3   6   3       84.80       90.80      2.34 o 
  -2   6   3      226.62      209.79      3.04 o 
  -1   6   3        2.18        2.43      0.90 o 
   0   6   3        9.34        9.90      1.06 o 
   1   6   3        0.65        0.25      0.81 o 
   2   6   3      127.79      123.16      2.97 o 
   3   6   3      482.81      481.41      6.49 o 
   4   6   3      180.62      191.13      3.36 o 
   5   6   3       46.65       47.46      2.58 o 
   6   6   3      166.24      157.63      5.56 o 
   7   6   3       14.75       14.38      2.37 o 
   8   6   3       78.72       82.58     12.55 o 
   9   6   3        1.16        1.59      3.79 o 
  10   6   3       26.14       35.07      7.37 o 
  11   6   3       49.70       39.06      7.97 o 
  12   6   3        7.57        5.18      5.98 o 
 -13   7   3        1.03       -2.29      3.52 o 
 -12   7   3        8.58       -1.66      4.48 o 
 -11   7   3        0.82        3.95      4.28 o 
 -10   7   3        3.65        4.11      2.97 o 
  -9   7   3        0.29       -1.96      2.32 o 
  -8   7   3        1.73        3.01      2.03 o 
  -7   7   3       59.59       59.01      3.06 o 
  -6   7   3       36.39       33.33      2.47 o 
  -5   7   3       41.18       43.00      2.72 o 
  -4   7   3       28.06       27.08      1.77 o 
  -3   7   3       20.16       25.30      1.79 o 
  -2   7   3       20.30       27.98      1.83 o 
  -1   7   3       98.47      107.64      3.09 o 
   0   7   3      285.03      281.16      4.42 o 
   1   7   3       12.15       13.60      1.35 o 
   2   7   3       68.48       75.37      2.56 o 
   3   7   3       11.90       12.25      1.54 o 
   4   7   3        9.48        8.29      1.32 o 
   5   7   3       14.02       16.23      2.70 o 
   6   7   3       13.06       17.23      4.81 o 
   7   7   3        0.07       -1.22      2.81 o 
   8   7   3        1.78       -0.49      4.08 o 
   9   7   3        0.02       -2.95      2.95 o 
  10   7   3        8.98        4.58      5.38 o 
  11   7   3        4.47        6.58      5.78 o 
 -12   8   3        5.04        2.96      6.48 o 
 -11   8   3       51.44       51.67      5.88 o 
 -10   8   3       22.58       24.24      4.45 o 
  -9   8   3        3.24        5.33      3.69 o 
  -8   8   3        9.94        9.48      4.78 o 
  -7   8   3       18.30       18.55      3.92 o 
  -6   8   3        2.81        4.65      2.82 o 
  -5   8   3        0.30        0.49      1.46 o 
  -4   8   3       20.84       21.48      3.68 o 
  -3   8   3       32.27       30.17      2.57 o 
  -2   8   3       45.22       37.86      2.73 o 
  -1   8   3        9.47       12.10      2.16 o 
   0   8   3       27.04       25.90      2.27 o 
   1   8   3        5.22        6.68      1.70 o 
   2   8   3       96.76      107.97      4.16 o 
   3   8   3       10.72        4.83      1.88 o 
   4   8   3        0.88       -0.05      1.54 o 
   5   8   3        4.60        3.18      4.48 o 
   6   8   3       13.69       12.09      3.59 o 
   7   8   3       11.92        6.07      3.45 o 
   8   8   3        9.15       11.70      3.87 o 
   9   8   3        2.85        7.17      3.80 o 
 -10   9   3        0.99       -1.09      4.28 o 
  -9   9   3        2.87        1.87      3.30 o 
  -8   9   3        0.24       -0.05      4.98 o 
  -7   9   3       40.74       37.08      5.13 o 
  -6   9   3       59.89       55.97      5.82 o 
  -5   9   3       30.83       38.48      4.14 o 
  -4   9   3       16.31       23.94      3.53 o 
  -3   9   3       36.88       41.10      4.80 o 
  -2   9   3       68.52       68.91      9.15 o 
  -1   9   3        0.05       -1.20      1.63 o 
   0   9   3        2.08        1.26      1.79 o 
   1   9   3        9.28       14.50      2.54 o 
   2   9   3        1.00       -1.51      2.81 o 
   3   9   3       23.91       30.70      5.59 o 
   4   9   3       28.15       29.09      7.17 o 
   5   9   3        6.85        6.18      4.78 o 
   6   9   3        0.72        6.38      4.98 o 
   7   9   3       50.75       53.80      9.17 o 
   8   9   3       58.68       62.17      9.96 o 
  -8  10   3       18.25       16.42      4.56 o 
  -7  10   3       12.57       11.65      4.20 o 
  -6  10   3       19.32       23.28     14.15 o 
  -5  10   3       19.52       22.74      4.56 o 
  -4  10   3        1.10        0.29      2.66 o 
  -3  10   3        5.35        4.80      2.96 o 
  -2  10   3       54.00       59.51      5.21 o 
  -1  10   3       48.08       55.94      5.37 o 
   0  10   3        4.31        5.23      3.66 o 
   1  10   3       16.64       14.88      4.22 o 
   2  10   3       68.86       83.58      7.03 o 
   3  10   3       57.40       59.70      6.26 o 
   4  10   3       22.47       19.33      6.58 o 
   5  10   3        0.01       -4.78      4.78 o 
  -3  11   3       27.78       29.91      4.65 o 
  -2  11   3        4.96        6.08      3.37 o 
  -1  11   3        1.34        2.91      3.29 o 
   0  11   3       17.62       17.31      4.09 o 
   1  11   3       21.50       21.89      5.14 o 
 -17   0   4       14.63       20.13      6.18 o 
 -16   0   4      107.56      102.96      6.87 o 
 -15   0   4      221.29      223.88      9.41 o 
 -14   0   4       69.61       47.27      4.41 o 
 -13   0   4       11.39       13.69      2.44 o 
 -12   0   4      996.30      962.74     19.54 o 
 -11   0   4      339.24      345.88      8.81 o 
 -10   0   4       50.06       72.29      2.68 o 
  -9   0   4       89.29       74.01      2.23 o 
  -8   0   4     2263.66     2328.53     25.44 o 
  -7   0   4     5491.34     5854.78     61.30 o 
  -6   0   4     1593.55     1527.82     16.81 o 
  -5   0   4       25.49       30.27      1.08 o 
  -4   0   4       42.70       36.11      1.22 o 
  -3   0   4     2530.38     2880.74     29.80 o 
  -2   0   4      452.52      449.07      5.52 o 
  -1   0   4     3227.76     2972.03     32.56 o 
   0   0   4      565.31      500.07      7.36 o 
   1   0   4     1492.55     1336.52     16.83 o 
   2   0   4      282.10      303.30      5.33 o 
   3   0   4     2566.60     2581.79     33.95 o 
   4   0   4     1838.88     1750.10     30.45 o 
   5   0   4      495.60      490.87     11.81 o 
   6   0   4     1105.55     1005.47     21.04 o 
   7   0   4      240.80      223.32     10.96 o 
   8   0   4      230.68      221.14      7.62 o 
   9   0   4       59.92       64.69      4.43 o 
  10   0   4       43.57       53.20      7.17 o 
  11   0   4        6.43        9.56      4.58 o 
  12   0   4       24.37       24.31      6.38 o 
  13   0   4      197.31      257.05     16.34 o 
 -17   1   4       14.44       21.11      3.99 o 
 -16   1   4      103.38      104.59      5.07 o 
 -15   1   4       57.83       51.43      3.98 o 
 -14   1   4        4.70        6.82      1.57 o 
 -13   1   4       54.53       68.61      2.89 o 
 -12   1   4      675.49      696.72      9.61 o 
 -11   1   4      419.64      437.71      9.15 o 
 -10   1   4      197.59      173.35      3.19 o 
  -9   1   4        0.07        0.17      0.57 o 
  -8   1   4       10.92        8.79      0.76 o 
  -7   1   4      181.99      184.10      2.41 o 
  -6   1   4      514.36      546.39      4.61 o 
  -5   1   4      695.63      653.46      5.21 o 
  -4   1   4        0.90        0.52      0.23 o 
  -3   1   4       25.54       23.76      0.81 o 
  -2   1   4     3901.09     4020.23     33.14 o 
  -1   1   4     2873.97     3103.58     24.76 o 
   0   1   4     4090.28     4108.33     35.25 o 
   1   1   4     1351.85     1468.08     12.60 o 
   2   1   4       38.89       52.53      1.31 o 
   3   1   4       23.54       28.27      0.97 o 
   4   1   4        3.30        2.95      0.61 o 
   5   1   4        0.16        4.54      0.97 o 
   6   1   4        0.08        0.13      0.97 o 
   7   1   4     1740.21     1652.44     23.22 o 
   8   1   4      343.25      331.86      6.96 o 
   9   1   4      110.68      117.97      4.34 o 
  10   1   4       57.34       54.90      5.68 o 
  11   1   4       42.66       49.45      5.14 o 
  12   1   4       26.18       38.19      5.13 o 
  13   1   4        7.54        0.76      5.18 o 
 -17   2   4        3.90        2.76      2.79 o 
 -16   2   4        5.07       12.31      2.56 o 
 -15   2   4        3.47        3.40      1.95 o 
 -14   2   4       37.70       33.05      2.43 o 
 -13   2   4       55.20       49.63      2.59 o 
 -12   2   4       95.44      107.88      3.12 o 
 -11   2   4      198.25      180.69      3.61 o 
 -10   2   4      187.14      184.12      3.47 o 
  -9   2   4        8.71        8.91      1.03 o 
  -8   2   4      185.24      189.16      2.57 o 
  -7   2   4      408.58      425.50      4.23 o 
  -6   2   4      920.04      945.55      8.09 o 
  -5   2   4        3.47        5.86      0.43 o 
  -4   2   4      668.02      659.35      6.16 o 
  -3   2   4      127.98      185.84      1.97 o 
  -2   2   4        4.91        6.38      0.34 o 
  -1   2   4     1621.61     1787.40     14.49 o 
   0   2   4       30.54       57.01      0.97 o 
   1   2   4       67.66       82.72      1.30 o 
   2   2   4      172.55      169.24      2.35 o 
   3   2   4     1212.03     1330.05     12.62 o 
   4   2   4     1076.49     1070.84     10.51 o 
   5   2   4        1.92        3.97      0.85 o 
   6   2   4       36.91       30.94      1.99 o 
   7   2   4       56.02       58.35      2.72 o 
   8   2   4        0.04        0.83      1.32 o 
   9   2   4        0.46       -0.93      1.54 o 
  10   2   4       50.98       54.94      5.05 o 
  11   2   4       29.43       28.94      5.08 o 
  12   2   4       11.44        8.37      3.52 o 
  13   2   4       24.24       39.33      5.49 o 
 -17   3   4        0.85        2.06      2.87 o 
 -16   3   4        1.05        1.24      2.18 o 
 -15   3   4        0.04       -1.62      1.88 o 
 -14   3   4        2.53       -1.66      1.73 o 
 -13   3   4        9.83        7.93      2.11 o 
 -12   3   4       24.89       38.26      2.06 o 
 -11   3   4       20.33       27.59      1.64 o 
 -10   3   4        0.79        0.22      0.84 o 
  -9   3   4       14.31       17.21      1.23 o 
  -8   3   4      451.46      475.81      5.93 o 
  -7   3   4       45.84       55.18      1.27 o 
  -6   3   4      283.08      309.16      3.61 o 
  -5   3   4      469.76      544.75      5.17 o 
  -4   3   4       42.33       34.59      0.86 o 
  -3   3   4      569.38      600.02      5.63 o 
  -2   3   4        0.48        1.20      0.31 o 
  -1   3   4       24.90       19.36      0.59 o 
   0   3   4      133.91      131.17      1.74 o 
   1   3   4       31.47       44.02      1.17 o 
   2   3   4        5.93        3.15      0.49 o 
   3   3   4       90.00       92.02      1.72 o 
   4   3   4      102.02      113.44      2.16 o 
   5   3   4        1.15        1.15      0.77 o 
   6   3   4       85.35       80.33      2.63 o 
   7   3   4        1.31        0.80      1.43 o 
   8   3   4       21.97       21.05      2.37 o 
   9   3   4       10.64        8.49      2.03 o 
  10   3   4        2.99        5.78      3.79 o 
  11   3   4        3.45        1.20      3.39 o 
  12   3   4        2.78        2.99      4.78 o 
  13   3   4        0.33       -4.18      4.18 o 
 -16   4   4        5.07        6.83      2.99 o 
 -15   4   4       22.56       27.85      3.91 o 
 -14   4   4        0.19        1.98      1.95 o 
 -13   4   4       18.04       19.32      2.58 o 
 -12   4   4       61.30       71.71      3.11 o 
 -11   4   4        0.39       -0.45      1.25 o 
 -10   4   4       24.01       23.67      1.61 o 
  -9   4   4       66.07       54.74      1.82 o 
  -8   4   4      652.25      644.49      7.65 o 
  -7   4   4       75.89       76.47      1.88 o 
  -6   4   4        0.01        0.26      0.55 o 
  -5   4   4        0.98       -0.02      0.43 o 
  -4   4   4       41.58       51.16      1.55 o 
  -3   4   4       81.97       72.74      1.33 o 
  -2   4   4       46.13       37.60      0.93 o 
  -1   4   4      157.87      157.05      2.42 o 
   0   4   4       29.20       35.86      1.18 o 
   1   4   4      369.63      396.90      5.39 o 
   2   4   4      444.33      462.42      6.10 o 
   3   4   4       73.10       79.94      3.32 o 
   4   4   4       12.26        9.77      1.10 o 
   5   4   4      114.97      105.84      3.08 o 
   6   4   4      161.43      160.36      6.70 o 
   7   4   4        9.66        9.06      4.02 o 
   8   4   4       13.65        9.27      2.35 o 
   9   4   4        0.02       -2.99      2.99 o 
  10   4   4        0.02       -1.59      3.19 o 
  11   4   4        9.66        4.98      4.38 o 
  12   4   4       12.56        8.57      6.18 o 
 -15   5   4       32.77       33.65      4.54 o 
 -14   5   4       74.04       87.92      4.64 o 
 -13   5   4       73.94       63.41      3.91 o 
 -12   5   4      116.46      118.55      4.98 o 
 -11   5   4       14.94       10.53      1.94 o 
 -10   5   4       32.63       32.48      2.60 o 
  -9   5   4       60.81       50.73      1.96 o 
  -8   5   4        8.72        4.81      0.91 o 
  -7   5   4       32.91       31.30      1.40 o 
  -6   5   4       31.08       34.50      1.36 o 
  -5   5   4      112.11      111.24      2.35 o 
  -4   5   4      321.72      364.13      4.57 o 
  -3   5   4      462.25      456.23      5.14 o 
  -2   5   4      396.69      396.26      4.73 o 
  -1   5   4      100.49      121.02      2.34 o 
   0   5   4      989.72      985.47     10.69 o 
   1   5   4      267.04      261.96      4.38 o 
   2   5   4       17.29       18.92      1.36 o 
   3   5   4        0.02       -0.84      0.84 o 
   4   5   4      100.87       94.14      4.40 o 
   5   5   4       23.03       19.71      1.88 o 
   6   5   4      267.46      257.51      6.75 o 
   7   5   4      766.23      742.88     14.68 o 
   8   5   4      105.96      115.42      6.82 o 
   9   5   4        0.95       -2.19      3.79 o 
  10   5   4       15.36       22.92      6.18 o 
  11   5   4       49.44       41.05      8.37 o 
  12   5   4       23.91       25.90      7.37 o 
 -15   6   4        9.21        5.21      4.06 o 
 -14   6   4       23.98       23.74      3.79 o 
 -13   6   4        8.51        2.55      2.63 o 
 -12   6   4       46.33       44.69      4.11 o 
 -11   6   4       94.66       92.67      4.28 o 
 -10   6   4       57.24       58.12      2.79 o 
  -9   6   4      204.52      213.96      6.59 o 
  -8   6   4      593.94      584.36     10.45 o 
  -7   6   4      147.27      152.52      3.71 o 
  -6   6   4      100.49       88.93      2.54 o 
  -5   6   4       35.04       40.91      1.78 o 
  -4   6   4      306.66      288.81      4.74 o 
  -3   6   4      118.61      119.50      2.38 o 
  -2   6   4       25.63       22.84      1.47 o 
  -1   6   4       29.99       35.00      1.34 o 
   0   6   4        0.32        0.20      0.86 o 
   1   6   4      391.71      428.09      6.43 o 
   2   6   4      635.52      611.24      8.48 o 
   3   6   4      451.55      448.47      7.39 o 
   4   6   4      171.27      158.02      4.35 o 
   5   6   4       50.98       40.91      2.56 o 
   6   6   4      157.93      158.13      5.57 o 
   7   6   4       93.79       90.68      4.99 o 
   8   6   4        0.33        1.20      3.59 o 
   9   6   4        0.01        2.19      4.38 o 
  10   6   4       46.89       36.86      7.37 o 
  11   6   4       79.90       71.73     10.16 o 
 -14   7   4       15.84        5.58      6.18 o 
 -13   7   4       92.08      111.81      7.80 o 
 -12   7   4      189.75      182.13      9.33 o 
 -11   7   4       44.00       46.56      5.16 o 
 -10   7   4        0.34       -0.40      2.54 o 
  -9   7   4        4.61        1.26      3.39 o 
  -8   7   4        7.70       15.13      3.47 o 
  -7   7   4       53.23       47.98      3.21 o 
  -6   7   4        3.35        1.05      1.60 o 
  -5   7   4      392.29      401.83      9.18 o 
  -4   7   4      803.55      800.55     11.27 o 
  -3   7   4      389.26      367.76      6.50 o 
  -2   7   4       12.89       16.51      1.63 o 
  -1   7   4        3.00        1.44      0.76 o 
   0   7   4      407.97      409.79      8.12 o 
   1   7   4      596.52      557.83      9.64 o 
   2   7   4       41.64       32.96      2.02 o 
   3   7   4       13.57        9.62      1.80 o 
   4   7   4       32.96       35.42      2.63 o 
   5   7   4       19.71       18.12      2.54 o 
   6   7   4       45.15       45.00      4.99 o 
   7   7   4      241.91      266.16     11.20 o 
   8   7   4       53.37       45.63      7.77 o 
   9   7   4       14.71       15.74      5.98 o 
  10   7   4       31.00       15.94      6.77 o 
 -12   8   4        7.68        7.37      3.95 o 
 -11   8   4        8.43       11.80      5.28 o 
 -10   8   4       13.66       15.78      3.97 o 
  -9   8   4       43.70       39.31      5.02 o 
  -8   8   4      126.53       99.91      6.85 o 
  -7   8   4       84.18       86.30      7.37 o 
  -6   8   4       23.78       23.61      4.16 o 
  -5   8   4        5.59        8.96      2.63 o 
  -4   8   4       15.33       10.21      2.18 o 
  -3   8   4       47.14       35.42      3.10 o 
  -2   8   4        4.49        3.42      1.91 o 
  -1   8   4       38.90       42.52      2.48 o 
   0   8   4       40.95       42.37      2.67 o 
   1   8   4      148.66      152.27      5.88 o 
   2   8   4       68.43       66.02      2.95 o 
   3   8   4       42.45       54.07      3.05 o 
   4   8   4       35.87       41.40      2.82 o 
   5   8   4        9.90        7.76      3.31 o 
   6   8   4       29.59       30.84      7.47 o 
   7   8   4       13.83        6.14      7.77 o 
   8   8   4        1.17       -2.19      4.58 o 
 -10   9   4        0.05       -2.21      3.26 o 
  -9   9   4        0.57       -1.59      3.06 o 
  -8   9   4        9.99        1.13      6.58 o 
  -7   9   4       12.48       11.34      9.96 o 
  -6   9   4        0.39       -1.93      2.89 o 
  -5   9   4       57.06       47.40      4.45 o 
  -4   9   4       64.65       68.16      4.94 o 
  -3   9   4        0.81       -0.51      2.33 o 
  -2   9   4        0.04       -0.40      2.40 o 
  -1   9   4        3.28        4.19      2.55 o 
   0   9   4       28.16       23.56      4.20 o 
   1   9   4       10.87        7.30      4.28 o 
   2   9   4       13.11       17.52      3.94 o 
   3   9   4       15.68       14.75      5.58 o 
   4   9   4        2.64        5.78      4.78 o 
   5   9   4        0.01        0.40      4.58 o 
   6   9   4        0.07        0.60      4.78 o 
   7   9   4       16.93        5.38      5.58 o 
  -8  10   4        4.05        2.63      3.88 o 
  -7  10   4        0.06       -1.24      3.32 o 
  -6  10   4        0.76       -3.04      3.40 o 
  -5  10   4        0.41       -2.63      2.63 o 
  -4  10   4        5.13        2.39      2.77 o 
  -3  10   4        4.78        3.86      2.89 o 
  -2  10   4        0.30        3.10      3.50 o 
  -1  10   4        2.11        0.02      2.72 o 
   0  10   4        1.14        2.76      2.69 o 
   1  10   4        0.06        3.25      3.40 o 
   2  10   4        2.89        0.20      4.38 o 
   3  10   4        2.90        1.79      4.78 o 
   4  10   4        0.21       -1.20      4.58 o 
 -17   1   5        2.32        4.99      2.23 o 
 -16   1   5        3.19        3.66      2.05 o 
 -15   1   5       26.05       25.43      2.48 o 
 -14   1   5      110.27      117.54      4.20 o 
 -13   1   5       43.78       31.74      2.32 o 
 -12   1   5        0.27        0.60      1.11 o 
 -11   1   5      151.23      170.65      3.45 o 
 -10   1   5       64.01       70.73      2.32 o 
  -9   1   5      178.12      173.19      3.10 o 
  -8   1   5        5.83        5.49      0.64 o 
  -7   1   5      126.56      139.35      1.89 o 
  -6   1   5      176.35      182.99      1.97 o 
  -5   1   5      187.92      212.25      2.06 o 
  -4   1   5       62.93       84.39      1.43 o 
  -3   1   5      216.91      215.14      2.56 o 
  -2   1   5      365.13      366.96      3.92 o 
  -1   1   5      293.74      314.72      3.40 o 
   0   1   5      239.45      282.88      3.43 o 
   1   1   5       47.62       54.75      1.56 o 
   2   1   5      146.85      165.47      2.30 o 
   3   1   5       10.33        9.89      0.76 o 
   4   1   5       70.29       81.18      3.23 o 
   5   1   5       39.70       39.82      1.98 o 
   6   1   5      409.46      396.22      7.55 o 
   7   1   5      346.92      346.23      7.16 o 
   8   1   5       45.00       50.78      3.06 o 
   9   1   5        9.22        9.00      1.91 o 
  10   1   5        0.47       -0.89      2.46 o 
  11   1   5        5.54        4.57      3.23 o 
  12   1   5       17.67       13.97      4.00 o 
  13   1   5        1.79       -0.35      3.15 o 
 -17   2   5        7.28        1.64      2.28 o 
 -16   2   5        7.01       12.81      2.53 o 
 -15   2   5        1.46        1.81      1.91 o 
 -14   2   5       11.77       17.02      2.20 o 
 -13   2   5        0.66        1.28      1.38 o 
 -12   2   5       76.20       87.47      2.97 o 
 -11   2   5       55.18       49.06      1.95 o 
 -10   2   5       81.12       72.05      2.12 o 
  -9   2   5      228.15      196.64      3.43 o 
  -8   2   5      278.54      279.35      3.69 o 
  -7   2   5      172.03      151.90      2.65 o 
  -6   2   5       14.28       10.49      0.55 o 
  -5   2   5      360.32      399.97      3.79 o 
  -4   2   5      208.68      236.85      2.89 o 
  -3   2   5       45.35       43.07      1.05 o 
  -2   2   5        0.50        1.90      0.38 o 
  -1   2   5      585.72      624.54      5.60 o 
   0   2   5      397.23      368.11      3.71 o 
   1   2   5     1154.59     1298.70     11.55 o 
   2   2   5      751.97      804.29      7.97 o 
   3   2   5      106.59       81.72      1.94 o 
   4   2   5        6.55        5.38      0.91 o 
   5   2   5      341.91      312.02      5.69 o 
   6   2   5      191.89      197.81      4.87 o 
   7   2   5        6.99        4.58      1.45 o 
   8   2   5       49.96       50.09      3.28 o 
   9   2   5        0.43       -0.92      1.72 o 
  10   2   5       18.58       29.51      4.42 o 
  11   2   5       63.01       76.52      7.17 o 
  12   2   5       65.83       69.54      9.56 o 
 -17   3   5       12.02       24.52      3.29 o 
 -16   3   5        1.33        0.79      2.04 o 
 -15   3   5       53.06       62.98      4.06 o 
 -14   3   5       64.16       66.17      3.93 o 
 -13   3   5       95.73       93.64      3.76 o 
 -12   3   5       46.89       58.68      2.58 o 
 -11   3   5       31.80       35.22      1.92 o 
 -10   3   5      220.34      242.22      4.46 o 
  -9   3   5      140.80      121.52      2.51 o 
  -8   3   5      113.53       98.72      2.14 o 
  -7   3   5      209.10      239.11      3.49 o 
  -6   3   5       15.81       13.34      0.65 o 
  -5   3   5       11.59       15.53      0.67 o 
  -4   3   5        1.89        0.91      0.42 o 
  -3   3   5     2787.68     2783.37     22.31 o 
  -2   3   5        4.02        5.87      0.43 o 
  -1   3   5      131.76      108.53      1.49 o 
   0   3   5      369.24      384.77      3.81 o 
   1   3   5      198.77      217.98      2.70 o 
   2   3   5        0.61        0.54      0.57 o 
   3   3   5       29.12       27.90      1.24 o 
   4   3   5        9.04       10.54      1.14 o 
   5   3   5        7.87        9.26      1.40 o 
   6   3   5      626.99      627.28     10.24 o 
   7   3   5      483.50      480.14     20.88 o 
   8   3   5       81.92       76.03      4.72 o 
   9   3   5       10.05        7.57      4.38 o 
  10   3   5       59.69       55.59      8.17 o 
  11   3   5       27.30       27.10      6.58 o 
  12   3   5        3.22        1.00      4.58 o 
 -16   4   5        8.91        9.70      2.74 o 
 -15   4   5       59.79       72.25      4.42 o 
 -14   4   5       58.17       49.26      3.63 o 
 -13   4   5        0.95        2.23      1.80 o 
 -12   4   5      171.95      154.20      4.66 o 
 -11   4   5      170.04      174.60      4.21 o 
 -10   4   5      137.57      150.72      3.25 o 
  -9   4   5      121.36      124.99      2.81 o 
  -8   4   5       69.40       64.92      1.96 o 
  -7   4   5      510.85      538.28      6.52 o 
  -6   4   5       89.29       94.85      2.02 o 
  -5   4   5        4.51        4.59      0.61 o 
  -4   4   5      170.33      155.00      2.17 o 
  -3   4   5       23.00       22.97      0.72 o 
  -2   4   5       30.17       28.45      0.88 o 
  -1   4   5       10.86       20.63      0.81 o 
   0   4   5      286.79      307.73      3.79 o 
   1   4   5      696.16      749.84      9.50 o 
   2   4   5      275.25      291.93      5.07 o 
   3   4   5      117.65      118.55      3.01 o 
   4   4   5       51.00       45.91      2.33 o 
   5   4   5      520.35      506.87     15.51 o 
   6   4   5      217.28      221.26      6.43 o 
   7   4   5        4.64        4.82      2.05 o 
   8   4   5       99.33       79.52      5.90 o 
   9   4   5        9.01        7.97      4.38 o 
  10   4   5        8.04        8.17      4.58 o 
  11   4   5       26.79       29.29      7.17 o 
  12   4   5       38.05       40.25      8.37 o 
 -16   5   5        0.02        2.54      2.88 o 
 -15   5   5        1.67        1.63      2.36 o 
 -14   5   5        3.24        3.02      2.18 o 
 -13   5   5       31.14       33.59      3.24 o 
 -12   5   5       74.33       84.03      4.11 o 
 -11   5   5        5.79        5.98      1.79 o 
 -10   5   5       35.15       33.73      2.30 o 
  -9   5   5       77.03       83.27      3.89 o 
  -8   5   5        0.86        0.96      0.88 o 
  -7   5   5        1.52        2.10      0.84 o 
  -6   5   5       67.98       75.37      2.26 o 
  -5   5   5       95.42       91.91      2.37 o 
  -4   5   5       26.86       34.83      1.39 o 
  -3   5   5      346.95      327.65      4.20 o 
  -2   5   5       12.66       11.34      0.81 o 
  -1   5   5      143.38      137.09      2.50 o 
   0   5   5      497.20      510.05      6.33 o 
   1   5   5      315.45      305.56      5.41 o 
   2   5   5        1.07       -0.78      1.05 o 
   3   5   5      191.13      204.17      5.27 o 
   4   5   5       61.23       66.79      2.93 o 
   5   5   5        0.01       -0.82      1.31 o 
   6   5   5       37.35       41.93      3.13 o 
   7   5   5       64.59       57.83      5.11 o 
   8   5   5       70.93       59.98      8.37 o 
   9   5   5       36.26       17.54      5.78 o 
  10   5   5       53.12       63.96      9.37 o 
  11   5   5        8.41        8.37      5.58 o 
 -15   6   5        4.36        7.25      3.31 o 
 -14   6   5       14.40       12.28      5.65 o 
 -13   6   5       17.75       20.77      3.44 o 
 -12   6   5        0.16       -2.20      2.20 o 
 -11   6   5       24.17       25.77      3.33 o 
 -10   6   5        0.65       -0.54      1.51 o 
  -9   6   5       12.67       17.68      2.09 o 
  -8   6   5        0.71       -0.37      1.33 o 
  -7   6   5        5.15        3.31      1.33 o 
  -6   6   5       54.70       56.54      2.34 o 
  -5   6   5       89.11       99.81      2.90 o 
  -4   6   5      213.50      217.60      4.14 o 
  -3   6   5        4.90        2.87      0.73 o 
  -2   6   5      209.42      202.94      3.36 o 
  -1   6   5       66.28       61.58      2.17 o 
   0   6   5        0.41       -0.20      0.86 o 
   1   6   5       55.01       61.23      2.17 o 
   2   6   5       11.58        9.67      1.59 o 
   3   6   5      137.77      135.94      4.03 o 
   4   6   5       85.10       79.41      3.33 o 
   5   6   5       28.02       32.06      2.79 o 
   6   6   5        3.53        1.07      2.99 o 
   7   6   5        0.17        0.60      3.79 o 
   8   6   5        0.51        1.79      3.99 o 
   9   6   5        0.40        5.18      4.98 o 
  10   6   5        0.09       -0.60      4.98 o 
 -14   7   5        0.13        2.60      3.94 o 
 -13   7   5        0.42       -0.78      3.45 o 
 -12   7   5        3.59        8.88      5.38 o 
 -11   7   5        0.58       -2.41      2.67 o 
 -10   7   5        2.16       -2.58      2.58 o 
  -9   7   5        9.01        9.97      3.43 o 
  -8   7   5       47.45       47.16      3.85 o 
  -7   7   5       31.52       27.38      2.42 o 
  -6   7   5       24.53       18.42      2.12 o 
  -5   7   5       62.79       67.91      5.52 o 
  -4   7   5        0.15       -1.08      1.08 o 
  -3   7   5       43.83       42.64      2.75 o 
  -2   7   5       11.43       11.81      2.12 o 
  -1   7   5       34.22       39.16      2.49 o 
   0   7   5       26.58       25.86      2.06 o 
   1   7   5        0.05       -1.11      1.11 o 
   2   7   5       19.21       13.93      1.85 o 
   3   7   5       18.18       23.12      2.56 o 
   4   7   5        7.54        7.94      2.02 o 
   5   7   5       15.23       17.90      2.67 o 
   6   7   5        5.27        8.47      3.66 o 
   7   7   5        0.20        1.99      4.38 o 
   8   7   5        2.76        6.58      4.98 o 
   9   7   5        2.59        0.80      4.98 o 
 -12   8   5       12.24       10.46      5.98 o 
 -11   8   5       16.77        7.64      3.86 o 
 -10   8   5       18.35       17.66      4.20 o 
  -9   8   5        4.48        5.59      3.26 o 
  -8   8   5        4.85        2.41      3.03 o 
  -7   8   5        0.30        0.73      2.82 o 
  -6   8   5       20.26       26.32      5.48 o 
  -5   8   5       39.34       27.49      3.43 o 
  -4   8   5        2.15        1.48      2.21 o 
  -3   8   5       17.33        9.69      2.63 o 
  -2   8   5       12.94       11.06      2.44 o 
  -1   8   5        6.91        3.72      1.74 o 
   0   8   5        0.12        0.37      1.55 o 
   1   8   5       34.61       49.20      4.03 o 
   2   8   5       26.83       25.37      3.33 o 
   3   8   5       37.32       39.64      3.91 o 
   4   8   5       36.28       46.86      4.25 o 
   5   8   5       16.40       25.41      3.56 o 
   6   8   5        5.45        7.16      4.08 o 
   7   8   5        7.83        6.97      5.18 o 
   8   8   5        0.21       -1.00      5.18 o 
 -10   9   5        6.27        9.95      3.97 o 
  -9   9   5        7.38        7.43      3.78 o 
  -8   9   5        0.02       -2.39      3.10 o 
  -7   9   5        2.40       -0.66      5.58 o 
  -6   9   5       10.08       14.59      3.99 o 
  -5   9   5        9.34       12.21      3.02 o 
  -4   9   5       17.16       20.05      4.54 o 
  -3   9   5       37.15       48.07      4.42 o 
  -2   9   5       13.20       12.75      3.11 o 
  -1   9   5       25.01       18.43      3.36 o 
   0   9   5       92.06       82.59      8.52 o 
   1   9   5       37.70       46.83      7.77 o 
   2   9   5        0.11        1.99      4.18 o 
   3   9   5        8.70        6.38      4.98 o 
   4   9   5       17.96       12.16      5.98 o 
   5   9   5        1.53       -4.58      4.58 o 
   6   9   5       14.81       10.16      5.58 o 
  -8  10   5       13.19       21.89      5.16 o 
  -7  10   5       18.65       17.18      4.84 o 
  -6  10   5       22.01       21.18      4.77 o 
  -5  10   5       12.89        9.65      3.38 o 
  -4  10   5       17.12       20.77      5.88 o 
  -3  10   5        3.75        0.82      2.82 o 
  -2  10   5        2.20        5.05      2.99 o 
  -1  10   5        4.25        3.01      2.81 o 
   0  10   5       19.08       15.96      4.37 o 
   1  10   5       26.85       28.67      5.07 o 
   2  10   5       22.23       23.31      6.77 o 
   3  10   5       48.40       64.36      9.56 o 
 -17   0   6        0.23       -1.39      2.82 o 
 -16   0   6       55.26       66.53      5.82 o 
 -15   0   6      243.05      254.68     12.15 o 
 -14   0   6      118.29      120.52      9.56 o 
 -13   0   6       59.13       63.79      5.07 o 
 -12   0   6       37.84       42.06      3.09 o 
 -11   0   6      438.05      409.49      9.87 o 
 -10   0   6        8.70       13.04      2.20 o 
  -9   0   6      950.29      992.15     13.32 o 
  -8   0   6      931.64      920.60     11.63 o 
  -7   0   6       19.15       25.59      1.47 o 
  -6   0   6        2.44       -0.26      0.49 o 
  -5   0   6     2749.59     3045.33     30.06 o 
  -4   0   6     4579.42     4729.43     49.19 o 
  -3   0   6     1360.78     1651.57     18.72 o 
  -2   0   6      300.28      343.52      4.78 o 
  -1   0   6      258.24      336.19      5.25 o 
   0   0   6      655.12      707.21     10.27 o 
   1   0   6     1771.72     1831.30     29.02 o 
   2   0   6      117.74       97.67      2.92 o 
   3   0   6       94.06       78.75      3.60 o 
   4   0   6      431.17      393.35      9.66 o 
   5   0   6      919.52      906.61     22.83 o 
   6   0   6      878.43      848.32     19.20 o 
   7   0   6       12.38        8.01      2.37 o 
   8   0   6       17.11       19.55      5.48 o 
   9   0   6       18.82       22.32      5.78 o 
  10   0   6       46.01       37.86      7.17 o 
  11   0   6        2.44        1.79      4.18 o 
  12   0   6        5.91       13.35      5.98 o 
 -17   1   6        8.09        3.81      4.22 o 
 -16   1   6       10.46        8.85      3.22 o 
 -15   1   6       68.09       65.33      4.66 o 
 -14   1   6       71.05       61.22      3.64 o 
 -13   1   6      100.37      129.32      4.98 o 
 -12   1   6       79.90       84.20      3.76 o 
 -11   1   6      144.96      158.17      3.55 o 
 -10   1   6      686.13      688.04      8.60 o 
  -9   1   6      720.89      731.04      8.50 o 
  -8   1   6       79.67       84.08      1.61 o 
  -7   1   6      138.06      139.56      1.69 o 
  -6   1   6       77.49       95.47      1.33 o 
  -5   1   6       43.76       33.04      0.92 o 
  -4   1   6      988.22     1036.80      9.08 o 
  -3   1   6       79.16       77.11      1.49 o 
  -2   1   6       94.25       67.49      1.27 o 
  -1   1   6     1574.57     1737.97     15.99 o 
   0   1   6     5419.68     5748.83     55.90 o 
   1   1   6      150.75      193.73      3.47 o 
   2   1   6        4.29        2.36      0.69 o 
   3   1   6      168.87      156.28      3.63 o 
   4   1   6      152.68      161.17      3.84 o 
   5   1   6       12.33       14.20      1.60 o 
   6   1   6      860.00      797.30     12.96 o 
   7   1   6      178.94      168.38      5.28 o 
   8   1   6       16.24       18.64      2.30 o 
   9   1   6       48.38       58.21      5.35 o 
  10   1   6       94.43      101.64      7.11 o 
  11   1   6       75.64       72.58      6.68 o 
  12   1   6       10.02       11.12      7.07 o 
 -17   2   6        4.24        3.54      2.34 o 
 -16   2   6        5.90        8.14      2.33 o 
 -15   2   6       14.54       19.78      2.75 o 
 -14   2   6       13.69       16.85      2.32 o 
 -13   2   6        0.35        1.30      1.43 o 
 -12   2   6        0.94        0.47      1.07 o 
 -11   2   6      204.72      216.96      4.28 o 
 -10   2   6       96.83      109.14      2.82 o 
  -9   2   6      345.35      368.42      5.64 o 
  -8   2   6      292.69      306.97      4.04 o 
  -7   2   6       65.03       69.54      1.51 o 
  -6   2   6        6.30        9.66      0.92 o 
  -5   2   6     1322.22     1395.19     12.93 o 
  -4   2   6     1063.45     1204.86     10.91 o 
  -3   2   6      235.92      243.22      2.95 o 
  -2   2   6       74.82       97.63      1.48 o 
  -1   2   6       95.81       89.76      1.60 o 
   0   2   6       58.61       44.46      1.31 o 
   1   2   6       99.76       94.36      1.69 o 
   2   2   6       65.60       56.62      1.44 o 
   3   2   6      116.24      124.15      3.03 o 
   4   2   6      273.74      274.95      5.96 o 
   5   2   6      120.84      107.47      3.70 o 
   6   2   6       65.47       61.16      2.90 o 
   7   2   6       15.20       14.09      2.15 o 
   8   2   6       47.47       52.27      4.15 o 
   9   2   6        9.01        7.68      3.23 o 
  10   2   6       19.75       12.95      5.18 o 
  11   2   6       23.79       11.76      5.78 o 
  12   2   6       17.54       19.53      6.77 o 
 -17   3   6        5.87        5.35      2.87 o 
 -16   3   6        7.42        7.21      2.45 o 
 -15   3   6        3.76        6.66      2.24 o 
 -14   3   6       17.93       23.17      2.47 o 
 -13   3   6       40.58       36.66      2.64 o 
 -12   3   6        1.03        1.39      1.18 o 
 -11   3   6        0.02        0.10      0.99 o 
 -10   3   6        5.54        4.88      1.10 o 
  -9   3   6        6.94        5.95      0.99 o 
  -8   3   6        2.59        2.97      0.80 o 
  -7   3   6       87.17      101.67      2.26 o 
  -6   3   6       35.81       35.67      1.61 o 
  -5   3   6       44.17       59.93      1.21 o 
  -4   3   6      743.82      730.20      6.48 o 
  -3   3   6       21.35       17.24      0.68 o 
  -2   3   6       80.88      114.72      1.69 o 
  -1   3   6       65.57       76.74      1.51 o 
   0   3   6      146.34      169.97      3.00 o 
   1   3   6       29.72       31.02      1.05 o 
   2   3   6       30.71       29.70      1.21 o 
   3   3   6        0.87        0.73      0.94 o 
   4   3   6        0.31        1.97      1.36 o 
   5   3   6        4.39        4.38      1.61 o 
   6   3   6       22.92       22.10      2.53 o 
   7   3   6        8.37       10.80      2.67 o 
   8   3   6        0.02       -0.90      3.19 o 
   9   3   6        1.03        3.39      4.18 o 
  10   3   6        0.06       -1.00      3.99 o 
  11   3   6        0.05        5.78      4.78 o 
 -16   4   6        3.73        2.65      2.44 o 
 -15   4   6       13.05       16.58      3.61 o 
 -14   4   6        2.74       -1.48      2.85 o 
 -13   4   6        1.83        2.42      1.62 o 
 -12   4   6        9.82       13.84      1.94 o 
 -11   4   6        2.45        0.15      1.16 o 
 -10   4   6       23.05       21.72      1.52 o 
  -9   4   6        6.09        2.85      0.95 o 
  -8   4   6        0.53       -0.20      0.77 o 
  -7   4   6       54.70       47.19      1.68 o 
  -6   4   6       51.14       47.82      1.73 o 
  -5   4   6      164.47      187.21      3.43 o 
  -4   4   6      355.48      359.18      4.38 o 
  -3   4   6       95.30       99.98      1.70 o 
  -2   4   6        0.21       -0.22      0.54 o 
  -1   4   6        2.47        1.57      0.60 o 
   0   4   6        0.29        0.50      0.63 o 
   1   4   6        7.03        5.51      0.91 o 
   2   4   6       24.95       28.99      1.64 o 
   3   4   6      119.87      111.86      3.44 o 
   4   4   6       71.72       63.42      3.44 o 
   5   4   6       62.63       69.05      3.69 o 
   6   4   6       19.32       21.08      2.61 o 
   7   4   6        1.90       -1.35      2.10 o 
   8   4   6        0.42        0.00      3.39 o 
   9   4   6        0.65        2.79      4.38 o 
  10   4   6        0.39       -1.20      4.38 o 
  11   4   6        0.16       -3.99      3.99 o 
 -16   5   6        0.23       -0.87      2.36 o 
 -15   5   6        6.06        2.89      2.39 o 
 -14   5   6       19.36       20.28      2.91 o 
 -13   5   6       40.59       32.02      3.12 o 
 -12   5   6        2.29        3.60      1.94 o 
 -11   5   6       13.16       13.09      1.77 o 
 -10   5   6      121.25      105.79      3.42 o 
  -9   5   6      202.98      206.22      4.39 o 
  -8   5   6       69.72       68.76      2.35 o 
  -7   5   6       25.22       21.98      1.52 o 
  -6   5   6       42.53       45.73      2.04 o 
  -5   5   6       23.22       24.87      1.62 o 
  -4   5   6       10.44        8.44      1.03 o 
  -3   5   6        7.01        7.82      0.93 o 
  -2   5   6      319.78      358.38      4.84 o 
  -1   5   6     1257.46     1243.35     13.25 o 
   0   5   6      788.55      793.82      9.79 o 
   1   5   6       17.06       15.98      1.44 o 
   2   5   6        0.72       -0.22      0.75 o 
   3   5   6       18.46       17.89      1.84 o 
   4   5   6      100.22       81.54      3.27 o 
   5   5   6       15.56       19.52      2.50 o 
   6   5   6      114.54      123.89      7.03 o 
   7   5   6      119.25       98.44      9.96 o 
   8   5   6       24.93       26.90      6.38 o 
   9   5   6       18.21       14.75      5.78 o 
  10   5   6        5.91        0.40      5.18 o 
 -15   6   6       19.73       15.76      4.71 o 
 -14   6   6       14.50       17.34      3.61 o 
 -13   6   6        1.03        1.27      2.55 o 
 -12   6   6        1.98        1.75      3.23 o 
 -11   6   6       42.53       50.30      4.90 o 
 -10   6   6        1.19        1.26      1.76 o 
  -9   6   6       66.59       70.21      4.25 o 
  -8   6   6      134.40      157.79      5.42 o 
  -7   6   6      114.92      107.39      3.80 o 
  -6   6   6      142.36      134.75      4.32 o 
  -5   6   6      421.01      420.33      7.05 o 
  -4   6   6      600.78      596.00      9.08 o 
  -3   6   6       93.95       96.64      2.60 o 
  -2   6   6        1.73        3.14      1.25 o 
  -1   6   6       29.39       29.67      1.97 o 
   0   6   6       12.88       11.67      2.12 o 
   1   6   6        0.17        0.51      1.33 o 
   2   6   6      211.22      215.98      4.96 o 
   3   6   6      621.86      633.01     10.82 o 
   4   6   6      295.32      304.28      7.82 o 
   5   6   6       47.33       46.77      3.89 o 
   6   6   6        5.15        8.40      3.72 o 
   7   6   6        0.44        5.18      4.38 o 
   8   6   6       54.16       59.38      9.17 o 
   9   6   6       11.23        6.58      5.98 o 
 -14   7   6        0.01       -1.30      3.80 o 
 -13   7   6       47.75       66.72     15.54 o 
 -12   7   6       78.36       83.09      6.80 o 
 -11   7   6      110.31      104.23      8.27 o 
 -10   7   6       40.11       30.80      4.64 o 
  -9   7   6        0.56        2.47      2.34 o 
  -8   7   6        9.90       12.32      2.79 o 
  -7   7   6       98.49       94.83      4.96 o 
  -6   7   6       63.42       57.93      3.57 o 
  -5   7   6        0.16       -0.43      1.67 o 
  -4   7   6      131.89      137.61      4.71 o 
  -3   7   6      217.65      224.19      6.49 o 
  -2   7   6      161.39      164.29      4.96 o 
  -1   7   6      197.76      197.13      7.33 o 
   0   7   6      245.35      252.32      6.38 o 
   1   7   6       52.20       45.82      3.75 o 
   2   7   6       55.05       56.35      4.29 o 
   3   7   6       28.08       25.52      3.43 o 
   4   7   6        2.71        0.96      2.33 o 
   5   7   6        3.16        5.08      3.10 o 
   6   7   6       66.99       73.13      9.37 o 
   7   7   6       36.59       32.88      7.37 o 
   8   7   6        9.46       13.35      5.98 o 
 -12   8   6        2.80       -2.88      4.78 o 
 -11   8   6       11.86       11.56      6.48 o 
 -10   8   6        8.52        1.83      3.64 o 
  -9   8   6       11.64       12.84      8.27 o 
  -8   8   6      111.08      118.29      7.65 o 
  -7   8   6      116.40      113.37      7.28 o 
  -6   8   6       25.27       29.19      4.68 o 
  -5   8   6        9.76        9.20      3.29 o 
  -4   8   6       44.69       39.97      3.98 o 
  -3   8   6       64.17       67.79      4.16 o 
  -2   8   6        5.18        4.59      1.83 o 
  -1   8   6        0.51        0.98      1.69 o 
   0   8   6        6.99        7.41      2.48 o 
   1   8   6        4.54        1.24      1.98 o 
   2   8   6       18.03       20.48      3.53 o 
   3   8   6      101.75      108.29      6.36 o 
   4   8   6       64.91       71.52      5.13 o 
   5   8   6       12.84       14.66      9.07 o 
   6   8   6        6.35        4.98      4.98 o 
   7   8   6        0.03        2.79      5.18 o 
 -10   9   6        1.47        2.95      3.83 o 
  -9   9   6        1.20       -3.27      5.48 o 
  -8   9   6        1.22        3.83      3.32 o 
  -7   9   6        0.16        0.17      3.35 o 
  -6   9   6        1.36        3.53      3.63 o 
  -5   9   6        6.08       11.42      3.94 o 
  -4   9   6        2.28       10.18      3.39 o 
  -3   9   6        2.89        7.89      2.87 o 
  -2   9   6       10.99       10.19      3.09 o 
  -1   9   6        4.21        6.95      4.78 o 
   0   9   6        5.95        4.08      3.24 o 
   1   9   6        0.25        0.09      3.15 o 
   2   9   6        0.54        2.19      4.58 o 
   3   9   6        0.05       -2.79      4.18 o 
   4   9   6        2.88       -1.20      3.59 o 
   5   9   6        0.09       -4.58      4.78 o 
  -7  10   6        0.06       -3.57      3.57 o 
  -6  10   6        4.37        5.46      7.07 o 
  -5  10   6       10.58       11.80      4.34 o 
  -4  10   6        2.60       -1.60      2.73 o 
  -3  10   6        3.87        1.73      2.88 o 
  -2  10   6        4.52        3.53      3.01 o 
  -1  10   6       32.21       26.45      4.99 o 
   0  10   6        5.57        0.46      5.28 o 
   1  10   6        7.95        4.80      6.08 o 
 -17   1   7       18.58       19.28      2.96 o 
 -16   1   7        2.25       -0.30      1.96 o 
 -15   1   7        7.41        5.68      2.11 o 
 -14   1   7       48.37       54.34      3.55 o 
 -13   1   7        0.00       -1.50      1.50 o 
 -12   1   7       21.84       22.56      2.41 o 
 -11   1   7       11.63       11.77      1.74 o 
 -10   1   7      249.83      238.34      4.66 o 
  -9   1   7       83.48       78.25      2.17 o 
  -8   1   7        1.38        0.97      0.70 o 
  -7   1   7       12.24       13.62      0.79 o 
  -6   1   7      107.57      103.99      1.73 o 
  -5   1   7       14.24       15.70      0.94 o 
  -4   1   7       18.32       13.04      0.77 o 
  -3   1   7        0.02        0.48      0.35 o 
  -2   1   7      173.08      209.53      3.37 o 
  -1   1   7     1277.05     1294.80     13.01 o 
   0   1   7      151.90      183.33      3.05 o 
   1   1   7        6.91       16.43      1.29 o 
   2   1   7      125.37      121.98      3.24 o 
   3   1   7       16.30       11.28      1.42 o 
   4   1   7       57.87       54.24      2.63 o 
   5   1   7        5.24        3.34      1.43 o 
   6   1   7       32.32       32.16      2.78 o 
   7   1   7       69.10       68.42      3.87 o 
   8   1   7       57.75       61.07      5.49 o 
   9   1   7        6.92        4.78      5.38 o 
  10   1   7        3.63        0.30      3.38 o 
  11   1   7        0.00        0.60      3.24 o 
 -17   2   7        8.37        6.84      2.56 o 
 -16   2   7       29.59       33.79      3.35 o 
 -15   2   7        9.20        5.67      2.06 o 
 -14   2   7        0.02        1.27      1.74 o 
 -13   2   7        0.32       -1.41      1.41 o 
 -12   2   7        6.67        2.35      1.34 o 
 -11   2   7      177.46      184.64      3.94 o 
 -10   2   7       50.10       52.33      3.24 o 
  -9   2   7       63.54       51.27      2.06 o 
  -8   2   7       72.77       73.71      2.24 o 
  -7   2   7      161.32      147.36      2.64 o 
  -6   2   7      314.66      331.35      4.46 o 
  -5   2   7      529.69      517.02      6.02 o 
  -4   2   7      346.88      369.73      4.16 o 
  -3   2   7       24.92       30.72      1.15 o 
  -2   2   7       53.73       62.31      1.31 o 
  -1   2   7       98.46       92.89      1.88 o 
   0   2   7      281.61      296.65      5.03 o 
   1   2   7       33.50       39.53      1.79 o 
   2   2   7      113.25       99.16      2.88 o 
   3   2   7      305.70      315.04      5.90 o 
   4   2   7      373.76      376.86      7.66 o 
   5   2   7      233.34      216.07      5.52 o 
   6   2   7       32.20       28.84      3.72 o 
   7   2   7        4.35        2.06      1.98 o 
   8   2   7       17.58       16.14      5.58 o 
   9   2   7       11.44        3.99      5.18 o 
  10   2   7        1.80       -1.59      4.58 o 
  11   2   7       16.23       32.68      7.97 o 
 -17   3   7       16.49       14.42      3.13 o 
 -16   3   7        2.60        1.79      2.17 o 
 -15   3   7       28.04       26.40      4.14 o 
 -14   3   7       27.44       32.17      3.16 o 
 -13   3   7        8.10        6.56      1.75 o 
 -12   3   7        0.86        0.52      1.18 o 
 -11   3   7      186.21      162.56      3.76 o 
 -10   3   7      819.63      805.69     10.02 o 
  -9   3   7        0.91        1.82      0.92 o 
  -8   3   7        1.87        0.97      0.76 o 
  -7   3   7        6.11        5.34      0.87 o 
  -6   3   7       97.25      117.09      2.65 o 
  -5   3   7       17.13       18.53      1.21 o 
  -4   3   7      682.17      649.29      8.02 o 
  -3   3   7      480.70      507.34      6.21 o 
  -2   3   7      382.38      404.31      4.85 o 
  -1   3   7      986.85     1019.08     10.41 o 
   0   3   7      167.21      165.02      3.79 o 
   1   3   7       58.68       47.90      1.85 o 
   2   3   7       49.77       57.80      3.16 o 
   3   3   7        2.12        0.49      1.32 o 
   4   3   7        6.72        6.58      1.81 o 
   5   3   7      109.59      107.96      4.54 o 
   6   3   7       97.35      101.97      4.54 o 
   7   3   7       39.90       41.05      4.62 o 
   8   3   7       54.55       57.79      8.17 o 
   9   3   7       58.86       79.70      9.96 o 
  10   3   7       15.53       22.52      6.77 o 
 -16   4   7       16.94       28.34      4.67 o 
 -15   4   7       23.72       25.11      3.11 o 
 -14   4   7       23.08       26.06      3.01 o 
 -13   4   7        2.88       -0.33      1.62 o 
 -12   4   7        6.75        6.11      1.76 o 
 -11   4   7       53.31       50.13      2.40 o 
 -10   4   7       21.61       22.97      1.58 o 
  -9   4   7       87.49       93.51      2.52 o 
  -8   4   7       52.56       53.42      1.90 o 
  -7   4   7      230.79      225.49      3.88 o 
  -6   4   7      164.80      165.92      3.34 o 
  -5   4   7      153.62      152.93      3.47 o 
  -4   4   7      409.71      390.43      6.38 o 
  -3   4   7       16.74       18.04      1.23 o 
  -2   4   7      325.13      312.99      5.08 o 
  -1   4   7       99.29      100.07      2.56 o 
   0   4   7      292.83      289.51      4.30 o 
   1   4   7      121.88      105.02      2.81 o 
   2   4   7      142.05      145.81      3.94 o 
   3   4   7      154.26      170.26      5.47 o 
   4   4   7      175.12      174.24      5.90 o 
   5   4   7      158.35      143.16      5.34 o 
   6   4   7        6.42        6.74      2.36 o 
   7   4   7       23.26       38.86      7.17 o 
   8   4   7       17.30       13.75      5.38 o 
   9   4   7        0.94        6.58      4.58 o 
  10   4   7       19.50       15.94      5.98 o 
 -16   5   7        0.32        3.82      2.62 o 
 -15   5   7        3.58        4.07      2.39 o 
 -14   5   7        0.96        1.10      2.16 o 
 -13   5   7        2.51        2.96      2.10 o 
 -12   5   7       25.65       26.86      2.60 o 
 -11   5   7       53.01       55.85      3.11 o 
 -10   5   7       73.11       69.20      3.22 o 
  -9   5   7        8.99        3.82      1.41 o 
  -8   5   7       67.78       72.94      4.88 o 
  -7   5   7      172.63      180.29      3.84 o 
  -6   5   7       28.77       27.51      1.77 o 
  -5   5   7       62.88       60.05      2.43 o 
  -4   5   7      478.75      485.40      7.70 o 
  -3   5   7      155.68      149.02      3.55 o 
  -2   5   7        0.03       -0.06      0.74 o 
  -1   5   7       36.26       37.79      1.57 o 
   0   5   7       46.42       42.55      1.56 o 
   1   5   7      286.64      302.63      5.02 o 
   2   5   7      251.25      258.99      5.82 o 
   3   5   7        0.05        0.80      1.90 o 
   4   5   7       38.62       37.33      3.10 o 
   5   5   7      123.42      120.44      6.27 o 
   6   5   7       11.49        7.47      2.53 o 
   7   5   7        0.01        0.00      3.79 o 
   8   5   7        5.87       12.55      5.78 o 
   9   5   7       34.79       29.09      7.57 o 
 -15   6   7        0.22       -0.94      3.79 o 
 -14   6   7        0.25        1.12      2.79 o 
 -13   6   7       32.31       47.45      4.52 o 
 -12   6   7       20.63       15.69      3.23 o 
 -11   6   7        1.66       -1.10      2.26 o 
 -10   6   7       39.85       40.26      2.90 o 
  -9   6   7       64.67       67.10      3.27 o 
  -8   6   7        0.06       -0.21      1.41 o 
  -7   6   7        3.84        5.18      1.58 o 
  -6   6   7        8.06        8.84      2.41 o 
  -5   6   7       22.76       23.42      2.31 o 
  -4   6   7      230.67      231.45      5.63 o 
  -3   6   7       57.92       68.28      3.37 o 
  -2   6   7        2.07        1.32      1.29 o 
  -1   6   7       89.06       90.87      3.49 o 
   0   6   7        1.64        0.03      1.28 o 
   1   6   7       35.99       45.22      2.59 o 
   2   6   7        4.21        4.48      2.09 o 
   3   6   7       60.58       65.00      5.78 o 
   4   6   7       35.26       37.72      4.91 o 
   5   6   7        0.85       -2.54      2.54 o 
   6   6   7        0.02        1.31      3.01 o 
   7   6   7       13.50        5.98      5.38 o 
   8   6   7        5.87        4.78      4.98 o 
 -13   7   7        0.26        1.69      3.73 o 
 -12   7   7       14.83       16.38     11.66 o 
 -11   7   7        4.44        6.05      3.96 o 
 -10   7   7       14.91        8.03      2.71 o 
  -9   7   7        1.92       -1.16      2.34 o 
  -8   7   7       14.76       13.70      3.82 o 
  -7   7   7       13.44       12.42      2.30 o 
  -6   7   7       22.86       20.53      2.76 o 
  -5   7   7        5.22        3.84      1.93 o 
  -4   7   7       14.40       13.90      2.32 o 
  -3   7   7       22.39       22.53      2.34 o 
  -2   7   7        3.32        1.75      1.63 o 
  -1   7   7        1.87        0.88      1.59 o 
   0   7   7       11.01       10.87      2.22 o 
   1   7   7        0.45        0.15      1.82 o 
   2   7   7       10.35        6.72      2.23 o 
   3   7   7        4.60        0.95      3.04 o 
   4   7   7        0.14        1.95      3.03 o 
   5   7   7        0.54       -1.30      3.03 o 
   6   7   7        4.32        6.10      3.51 o 
   7   7   7        0.04       -1.39      4.58 o 
 -12   8   7        2.48       -2.51      3.77 o 
 -11   8   7        0.49       -3.49      3.49 o 
 -10   8   7       16.24        9.45      3.91 o 
  -9   8   7        5.30        6.73      3.59 o 
  -8   8   7        0.04        2.86      4.88 o 
  -7   8   7        1.34        2.19      3.99 o 
  -6   8   7       32.43       28.92      3.75 o 
  -5   8   7      112.30      116.84      6.09 o 
  -4   8   7       25.31       33.88      3.91 o 
  -3   8   7        1.31        1.09      1.96 o 
  -2   8   7        0.01        1.57      2.24 o 
  -1   8   7        0.06        0.33      1.94 o 
   0   8   7       19.07       22.29      5.17 o 
   1   8   7       26.01       35.41      3.43 o 
   2   8   7       13.69        9.46      3.11 o 
   3   8   7       14.76       22.96      3.67 o 
   4   8   7       23.09       21.13      4.68 o 
   5   8   7       23.27       24.57      4.93 o 
 -10   9   7       18.05       17.63      4.88 o 
  -9   9   7        7.35       -0.45      3.49 o 
  -8   9   7       12.51        9.84      3.94 o 
  -7   9   7       15.24       12.15      6.77 o 
  -6   9   7        6.20        4.78      3.83 o 
  -5   9   7       15.51       14.52      4.28 o 
  -4   9   7      116.52      129.51     13.05 o 
  -3   9   7       34.76       35.10      4.17 o 
  -2   9   7        0.21        5.70      3.29 o 
  -1   9   7       27.87       25.33      5.18 o 
   0   9   7      102.59      100.68      7.19 o 
   1   9   7       75.51       90.06      5.77 o 
   2   9   7        3.39        5.45      3.91 o 
   3   9   7       13.89       18.43      3.15 o 
  -6  10   7       17.95       23.56      5.39 o 
  -5  10   7       54.33       70.66      7.29 o 
  -4  10   7       48.41       57.61     11.66 o 
  -3  10   7        4.64       10.36      4.00 o 
  -2  10   7        0.19        4.16      5.98 o 
  -1  10   7        1.32        3.09      5.88 o 
 -17   0   8       24.89       44.38      5.50 o 
 -16   0   8       52.80       51.56      5.41 o 
 -15   0   8       38.25       27.79      6.08 o 
 -14   0   8       28.24       47.16      4.77 o 
 -13   0   8        0.28       -0.89      2.46 o 
 -12   0   8      615.35      645.31     17.89 o 
 -11   0   8      177.61      128.18      6.52 o 
 -10   0   8       20.71       16.45      2.47 o 
  -9   0   8      141.04      134.13     11.37 o 
  -8   0   8      443.72      442.39     23.61 o 
  -7   0   8      351.45      369.50      9.52 o 
  -6   0   8      219.57      224.63      5.57 o 
  -5   0   8      405.19      449.65      7.11 o 
  -4   0   8      460.71      438.09      7.55 o 
  -3   0   8      491.45      588.31     10.47 o 
  -2   0   8      271.89      309.74      7.11 o 
  -1   0   8      108.82       95.64      4.98 o 
   0   0   8        9.85        8.12      1.67 o 
   1   0   8       23.59       20.66      2.34 o 
   2   0   8      481.17      442.67     10.81 o 
   3   0   8      166.54      166.63      5.98 o 
   4   0   8        0.19        2.94      1.72 o 
   5   0   8       21.87       21.26      3.11 o 
   6   0   8       50.81       66.41      9.56 o 
   7   0   8      211.27      249.68     14.75 o 
   8   0   8       74.54       70.94      8.97 o 
   9   0   8       17.92       16.74      6.18 o 
  10   0   8        1.97        1.79      4.98 o 
 -17   1   8        9.00        8.61      2.62 o 
 -16   1   8        3.30        7.41      2.37 o 
 -15   1   8        7.49        5.62      2.15 o 
 -14   1   8        0.89       -0.90      1.72 o 
 -13   1   8       10.79       19.87      2.53 o 
 -12   1   8       92.42      100.11      4.27 o 
 -11   1   8      330.10      330.02      8.02 o 
 -10   1   8       22.92       20.37      1.99 o 
  -9   1   8      178.85      183.67      4.73 o 
  -8   1   8      581.72      608.20      8.48 o 
  -7   1   8      309.54      330.18      4.49 o 
  -6   1   8      115.42      139.14      2.82 o 
  -5   1   8       39.51       55.59      2.15 o 
  -4   1   8       16.85       17.85      1.08 o 
  -3   1   8      187.00      198.77      3.19 o 
  -2   1   8      434.13      407.42      5.65 o 
  -1   1   8      577.83      577.14     12.18 o 
   0   1   8       31.08       31.52      2.26 o 
   1   1   8       31.51       37.02      1.98 o 
   2   1   8      145.39      155.59      3.94 o 
   3   1   8      137.11      141.32      3.89 o 
   4   1   8       61.29       62.98      2.97 o 
   5   1   8        0.45       -0.51      1.26 o 
   6   1   8       80.67       72.48      3.95 o 
   7   1   8        0.92       -0.57      2.67 o 
   8   1   8       38.68       32.94      6.77 o 
   9   1   8        7.27        5.30      3.51 o 
  10   1   8        4.19        4.58      5.58 o 
 -17   2   8       31.17       41.29      3.86 o 
 -16   2   8        4.92        9.24      2.66 o 
 -15   2   8        0.33       -1.35      2.24 o 
 -14   2   8        4.77        6.99      2.14 o 
 -13   2   8       16.86       19.64      2.88 o 
 -12   2   8      199.65      197.12      7.02 o 
 -11   2   8       13.69       11.54      1.80 o 
 -10   2   8        2.14        1.94      1.25 o 
  -9   2   8       26.20       31.02      1.52 o 
  -8   2   8       47.49       44.91      1.65 o 
  -7   2   8       30.02       31.21      1.33 o 
  -6   2   8       16.69       16.46      1.14 o 
  -5   2   8      423.54      435.09      6.20 o 
  -4   2   8      253.06      289.11      4.26 o 
  -3   2   8      178.93      185.99      3.21 o 
  -2   2   8       69.24       65.16      2.45 o 
  -1   2   8        1.35        0.34      1.04 o 
   0   2   8       75.87       72.41      2.87 o 
   1   2   8       67.08       78.88      2.71 o 
   2   2   8      151.28      153.77      3.88 o 
   3   2   8      337.70      339.08      6.45 o 
   4   2   8       20.44       23.79      2.84 o 
   5   2   8        0.54        1.32      1.52 o 
   6   2   8        2.81        1.18      1.69 o 
   7   2   8       27.06       33.08      6.77 o 
   8   2   8       39.82       36.66      7.37 o 
   9   2   8        0.30        6.38      5.18 o 
  10   2   8        0.02        2.59      5.38 o 
 -17   3   8        3.33        6.33      2.53 o 
 -16   3   8        0.00        0.10      2.12 o 
 -15   3   8       23.14       26.38      3.16 o 
 -14   3   8        8.14        5.26      2.19 o 
 -13   3   8       14.14       13.49      2.35 o 
 -12   3   8       53.36       55.54      4.52 o 
 -11   3   8       21.03       28.12      2.25 o 
 -10   3   8       70.44       70.56      2.28 o 
  -9   3   8        0.04       -0.38      0.84 o 
  -8   3   8        1.16        0.74      0.83 o 
  -7   3   8       13.02       11.46      1.08 o 
  -6   3   8        0.83        0.87      0.82 o 
  -5   3   8        2.10        1.94      0.86 o 
  -4   3   8        5.52        4.90      0.94 o 
  -3   3   8       48.88       53.47      1.88 o 
  -2   3   8        7.29        6.35      1.09 o 
  -1   3   8        2.85        3.02      1.28 o 
   0   3   8        0.00        0.18      1.56 o 
   1   3   8       38.93       40.57      3.47 o 
   2   3   8        7.26        6.50      2.15 o 
   3   3   8       23.53       24.00      2.42 o 
   4   3   8       17.99       17.80      2.34 o 
   5   3   8       19.57       16.80      2.45 o 
   6   3   8        4.52        6.05      2.28 o 
   7   3   8        0.62       -1.59      3.99 o 
   8   3   8       21.08       34.07      7.57 o 
   9   3   8        7.22       23.51      6.58 o 
 -16   4   8        6.58       10.58      3.63 o 
 -15   4   8        4.80        8.52      2.51 o 
 -14   4   8        0.66       -1.81      1.81 o 
 -13   4   8        2.86        4.98      2.33 o 
 -12   4   8      111.62      110.39      6.27 o 
 -11   4   8       67.07       58.67      2.56 o 
 -10   4   8       29.24       29.27      2.22 o 
  -9   4   8      125.40      125.17      3.79 o 
  -8   4   8        0.22        0.29      0.88 o 
  -7   4   8       13.84       17.30      1.39 o 
  -6   4   8       14.72       12.28      1.48 o 
  -5   4   8      228.45      229.87      4.59 o 
  -4   4   8       75.44       72.08      2.46 o 
  -3   4   8       22.04       31.24      1.79 o 
  -2   4   8      130.64      122.59      3.46 o 
  -1   4   8        1.22       -0.11      1.06 o 
   0   4   8       61.65       72.00      3.30 o 
   1   4   8       32.49       29.42      3.30 o 
   2   4   8        3.03        1.87      1.90 o 
   3   4   8       33.89       33.74      3.60 o 
   4   4   8       13.20        7.79      2.42 o 
   5   4   8       34.01       30.89      4.50 o 
   6   4   8        8.00        8.57      3.10 o 
   7   4   8        7.14        4.78      4.78 o 
   8   4   8        2.49        3.79      4.78 o 
   9   4   8        0.02       -3.79      4.38 o 
 -15   5   8        0.01        3.21      2.92 o 
 -14   5   8       21.59       23.98      3.70 o 
 -13   5   8        1.24        1.40      2.56 o 
 -12   5   8        0.28       -1.52      1.52 o 
 -11   5   8       40.92       44.79      2.91 o 
 -10   5   8       81.12       70.06      3.31 o 
  -9   5   8      188.24      195.64      5.20 o 
  -8   5   8      300.85      290.24      6.44 o 
  -7   5   8      150.85      155.21      4.27 o 
  -6   5   8        0.57        0.25      1.36 o 
  -5   5   8      171.53      181.55      4.17 o 
  -4   5   8       32.95       28.25      1.82 o 
  -3   5   8      115.19      115.39      3.21 o 
  -2   5   8        0.48       -1.05      1.05 o 
  -1   5   8      567.48      552.64      9.78 o 
   0   5   8      351.74      330.12      6.01 o 
   1   5   8       31.56       36.60      3.01 o 
   2   5   8       10.31        5.88      2.48 o 
   3   5   8       16.80       15.34      2.95 o 
   4   5   8       65.21       60.59      5.85 o 
   5   5   8        0.23       -1.30      2.68 o 
   6   5   8        5.24        3.28      3.49 o 
   7   5   8        0.14       -0.20      4.38 o 
   8   5   8        9.01        2.19      4.78 o 
 -14   6   8       14.76       17.49      4.07 o 
 -13   6   8       24.95       24.06      3.80 o 
 -12   6   8      153.10      153.74      7.16 o 
 -11   6   8       25.83       23.94      3.54 o 
 -10   6   8       54.16       56.15      3.72 o 
  -9   6   8       48.13       48.91      3.03 o 
  -8   6   8        2.52        1.70      1.49 o 
  -7   6   8        4.78        3.78      1.83 o 
  -6   6   8      197.02      200.63      6.16 o 
  -5   6   8      946.16      940.65     17.34 o 
  -4   6   8      297.64      289.10      6.89 o 
  -3   6   8        5.78        5.96      1.81 o 
  -2   6   8        0.04       -1.52      1.52 o 
  -1   6   8        4.24        2.90      1.50 o 
   0   6   8       10.20        6.64      1.98 o 
   1   6   8        3.42        3.94      1.76 o 
   2   6   8       28.20       38.65      5.07 o 
   3   6   8       53.70       65.11      6.05 o 
   4   6   8       81.60       69.44      6.48 o 
   5   6   8       43.83       43.92      6.87 o 
   6   6   8        1.13       -0.28      3.99 o 
   7   6   8       14.81       20.92      6.77 o 
 -13   7   8        1.31       -2.15      2.68 o 
 -12   7   8       46.74       54.25      5.02 o 
 -11   7   8      179.72      186.38      7.94 o 
 -10   7   8       61.02       64.49      5.05 o 
  -9   7   8        9.29        7.99      2.96 o 
  -8   7   8       39.32       40.45      5.17 o 
  -7   7   8      111.11       98.10      9.71 o 
  -6   7   8       72.04       67.47      7.11 o 
  -5   7   8       21.59       24.47      5.17 o 
  -4   7   8       91.50       82.36      5.05 o 
  -3   7   8        6.71        6.31      3.03 o 
  -2   7   8        3.17        1.52      2.18 o 
  -1   7   8      107.62      110.58      4.93 o 
   0   7   8      156.13      161.46      5.80 o 
   1   7   8      105.76      108.94      6.56 o 
   2   7   8       21.81       28.21      4.98 o 
   3   7   8        2.22        5.36      3.37 o 
   4   7   8        0.47        4.48      9.07 o 
   5   7   8        4.97        4.12      3.45 o 
   6   7   8        2.03       -0.98      3.30 o 
 -11   8   8        0.05       -3.30      3.30 o 
 -10   8   8        0.02       -1.28      3.37 o 
  -9   8   8        0.52        1.08      5.78 o 
  -8   8   8        1.71        2.64      2.71 o 
  -7   8   8        7.63        5.26      2.94 o 
  -6   8   8       55.26       61.48      7.72 o 
  -5   8   8      120.41      127.17      6.49 o 
  -4   8   8       44.95       39.21      4.15 o 
  -3   8   8        0.85       -0.09      3.01 o 
  -2   8   8        0.33        0.01      1.99 o 
  -1   8   8       11.18        9.22      3.02 o 
   0   8   8        3.45        3.79      2.34 o 
   1   8   8        3.25        2.80      2.27 o 
   2   8   8       33.84       43.60      5.84 o 
   3   8   8       17.73        8.01      4.01 o 
   4   8   8        3.77        2.63      8.27 o 
  -9   9   8        0.01       -1.58      3.83 o 
  -8   9   8        0.10       -0.06      3.64 o 
  -7   9   8        6.82        2.60      3.41 o 
  -6   9   8        9.11       19.75      4.82 o 
  -5   9   8        1.09        0.95      3.77 o 
  -4   9   8       15.90       17.54      6.18 o 
  -3   9   8       10.65        7.77      4.78 o 
  -2   9   8        2.35        0.45      2.74 o 
  -1   9   8        0.59       -0.93      2.36 o 
   0   9   8       11.45       11.20      3.42 o 
   1   9   8       21.76       25.67      3.47 o 
   2   9   8        5.26        0.20      5.18 o 
 -17   1   9       17.36       20.76      3.23 o 
 -16   1   9        7.23        3.32      2.28 o 
 -15   1   9        5.25        5.09      2.39 o 
 -14   1   9       13.64       13.71      2.43 o 
 -13   1   9        2.78        3.01      2.10 o 
 -12   1   9        0.31        1.57      1.69 o 
 -11   1   9       33.10       35.54      2.56 o 
 -10   1   9       15.15       14.27      1.92 o 
  -9   1   9      147.60      139.54      4.24 o 
  -8   1   9      115.76      115.25      3.40 o 
  -7   1   9        7.94        9.47      1.60 o 
  -6   1   9       98.72      101.73      3.09 o 
  -5   1   9      251.87      248.78      5.31 o 
  -4   1   9        6.16        7.41      1.09 o 
  -3   1   9      170.34      175.96      4.63 o 
  -2   1   9        4.77        0.93      1.49 o 
  -1   1   9      251.80      234.65      7.02 o 
   0   1   9      240.59      244.98     10.73 o 
   1   1   9       29.09       27.65      3.54 o 
   2   1   9       67.63       59.42      2.68 o 
   3   1   9        5.91        3.01      1.47 o 
   4   1   9       19.77       23.37      2.07 o 
   5   1   9       16.60       17.94      2.85 o 
   6   1   9       10.47        9.50      2.64 o 
   7   1   9       18.28       19.06      4.09 o 
   8   1   9       26.56       28.10      7.37 o 
   9   1   9        1.83       -3.59      3.59 o 
 -17   2   9       10.59       10.87      2.63 o 
 -16   2   9       15.36       14.38      2.73 o 
 -15   2   9       39.34       47.91      3.82 o 
 -14   2   9       11.86       11.59      2.39 o 
 -13   2   9       62.98       70.44      4.57 o 
 -12   2   9       74.57       67.39      4.73 o 
 -11   2   9        6.12        9.12      1.87 o 
 -10   2   9       76.96       72.33      3.22 o 
  -9   2   9       22.08       20.71      2.02 o 
  -8   2   9       75.97       69.19      2.92 o 
  -7   2   9       74.45       62.64      2.70 o 
  -6   2   9      138.02      147.14      3.35 o 
  -5   2   9      340.93      316.95      6.27 o 
  -4   2   9       29.07       34.62      1.85 o 
  -3   2   9      183.79      179.91      5.56 o 
  -2   2   9       38.77       44.76      2.49 o 
  -1   2   9      194.18      165.74      6.86 o 
   0   2   9       46.70       45.58      2.54 o 
   1   2   9        0.10       -0.22      1.25 o 
   2   2   9       16.99       11.90      2.04 o 
   3   2   9        3.54        2.78      2.02 o 
   4   2   9      284.09      274.21      9.05 o 
   5   2   9       58.57       56.94      4.59 o 
   6   2   9        6.10       11.26      3.66 o 
   7   2   9       11.61        6.38      4.78 o 
   8   2   9        4.38        4.18      4.78 o 
   9   2   9        3.12        7.77      5.58 o 
 -17   3   9       16.55       13.58      7.09 o 
 -16   3   9        0.69        1.51      2.79 o 
 -15   3   9        1.98       -0.31      2.01 o 
 -14   3   9        0.09        0.64      1.96 o 
 -13   3   9        1.40       -1.51      1.76 o 
 -12   3   9       64.85       70.63      5.44 o 
 -11   3   9      403.93      392.48      9.09 o 
 -10   3   9      116.14      113.22      5.84 o 
  -9   3   9       49.02       42.12      2.56 o 
  -8   3   9       78.13       77.00      2.59 o 
  -7   3   9      109.74      116.09      2.84 o 
  -6   3   9       15.11       13.10      1.33 o 
  -5   3   9      193.58      197.51      4.22 o 
  -4   3   9      305.08      312.50      6.26 o 
  -3   3   9       27.95       28.36      3.19 o 
  -2   3   9      163.53      145.15      4.48 o 
  -1   3   9      233.07      203.56      8.56 o 
   0   3   9      313.63      324.19     14.66 o 
   1   3   9       97.26      114.18      5.52 o 
   2   3   9        5.23        3.59      2.35 o 
   3   3   9       21.09       20.75      5.36 o 
   4   3   9       37.51       39.71      3.98 o 
   5   3   9        0.19        2.59      9.07 o 
   6   3   9        2.17        3.00      3.03 o 
   7   3   9       21.65       38.46      7.77 o 
   8   3   9       28.14       35.47      7.77 o 
 -16   4   9        7.83       12.92      2.99 o 
 -15   4   9       50.23       43.12      4.37 o 
 -14   4   9       47.42       53.16      3.96 o 
 -13   4   9       30.65       27.12      3.09 o 
 -12   4   9       17.15       13.97      2.54 o 
 -11   4   9        7.39        8.65      2.14 o 
 -10   4   9        1.19        0.65      1.83 o 
  -9   4   9        6.34        6.99      1.72 o 
  -8   4   9      115.03      107.52      3.21 o 
  -7   4   9      236.28      244.19      6.09 o 
  -6   4   9      355.50      364.58      8.30 o 
  -5   4   9      189.33      194.35      4.27 o 
  -4   4   9        4.86        2.88      1.18 o 
  -3   4   9       24.65       25.23      2.32 o 
  -2   4   9      194.67      193.36      5.44 o 
  -1   4   9       16.48       19.25      5.18 o 
   0   4   9        0.00        2.56      2.12 o 
   1   4   9       94.48       84.59      6.36 o 
   2   4   9       85.52       83.39      5.20 o 
   3   4   9        9.69        8.15      2.56 o 
   4   4   9       81.85       77.68     15.14 o 
   5   4   9        5.20       10.98      5.98 o 
   6   4   9       17.19       18.91      4.14 o 
   7   4   9       52.00       67.55      9.56 o 
   8   4   9       20.38       17.73      6.77 o 
 -15   5   9       16.11       10.95      4.56 o 
 -14   5   9       11.91        8.07      3.83 o 
 -13   5   9       19.40       29.54      6.92 o 
 -12   5   9      108.67      108.53      6.31 o 
 -11   5   9      126.16      133.13      6.30 o 
 -10   5   9        0.12       -0.74      2.19 o 
  -9   5   9       25.94       26.15      2.34 o 
  -8   5   9       27.78       25.41      2.18 o 
  -7   5   9      215.72      221.09      6.28 o 
  -6   5   9      212.83      222.02      6.00 o 
  -5   5   9       20.16       18.97      2.02 o 
  -4   5   9      345.56      350.85      7.87 o 
  -3   5   9       26.47       26.94      2.82 o 
  -2   5   9       15.98       11.06      3.17 o 
  -1   5   9        3.94        3.86      1.86 o 
   0   5   9       59.51       65.40      4.73 o 
   1   5   9       81.34       94.10      5.55 o 
   2   5   9        6.78        3.64      3.03 o 
   3   5   9       24.17       37.97      5.13 o 
   4   5   9       11.29        9.19      3.45 o 
   5   5   9        3.20       -2.81      2.81 o 
   6   5   9        0.76        1.99      3.38 o 
   7   5   9        5.34       -3.59      3.99 o 
 -14   6   9        0.34       -2.25      2.90 o 
 -13   6   9        5.77        9.25      4.11 o 
 -12   6   9        3.96        3.39      2.92 o 
 -11   6   9       14.89       14.97      3.27 o 
 -10   6   9        0.50       -0.20      2.54 o 
  -9   6   9        3.23        3.17      1.68 o 
  -8   6   9        1.32       -0.48      1.59 o 
  -7   6   9        0.09       -1.66      1.66 o 
  -6   6   9        0.44        2.59      1.87 o 
  -5   6   9       73.42       72.73      3.90 o 
  -4   6   9        7.13        6.02      2.26 o 
  -3   6   9        6.97        6.62      2.29 o 
  -2   6   9        3.61        9.18      2.53 o 
  -1   6   9       44.44       45.64      4.29 o 
   0   6   9       46.89       49.51      5.85 o 
   1   6   9       11.86        7.73      3.54 o 
   2   6   9       54.73       38.09      5.27 o 
   3   6   9        7.53       12.48      3.80 o 
   4   6   9        2.72        1.50      5.68 o 
   5   6   9        0.23       -0.74      3.31 o 
   6   6   9        0.17       -0.83      3.26 o 
 -13   7   9        8.77        8.92      3.57 o 
 -12   7   9        0.33        1.88      3.03 o 
 -11   7   9       19.44       19.98      3.80 o 
 -10   7   9       10.29        3.28      2.65 o 
  -9   7   9        2.62       -1.41      2.61 o 
  -8   7   9        0.38        0.81      2.63 o 
  -7   7   9        1.16        2.01      2.48 o 
  -6   7   9        6.97        7.80      3.61 o 
  -5   7   9       14.96       13.75      3.08 o 
  -4   7   9        1.12       -0.76      2.82 o 
  -3   7   9        0.75       -2.58      2.58 o 
  -2   7   9       11.54       13.78      3.02 o 
  -1   7   9        2.77        3.43      2.64 o 
   0   7   9        2.00        1.41      2.41 o 
   1   7   9        1.91        0.49      6.38 o 
   2   7   9        3.00        0.03      3.31 o 
   3   7   9        0.36       -1.18      3.49 o 
   4   7   9        1.55       -0.10      5.98 o 
 -11   8   9        1.20        1.63      3.97 o 
 -10   8   9        6.89        3.51      5.01 o 
  -9   8   9        3.50        5.26      3.12 o 
  -8   8   9       11.29       10.50      3.58 o 
  -7   8   9       23.64       26.70      3.96 o 
  -6   8   9       30.39       24.91      7.89 o 
  -5   8   9        2.65        0.90      3.24 o 
  -4   8   9        1.31        1.80      3.01 o 
  -3   8   9       34.77       42.12      8.57 o 
  -2   8   9        4.82        3.99      2.74 o 
  -1   8   9       23.83       24.31      3.28 o 
   0   8   9       12.63        7.50      2.99 o 
   1   8   9        2.80        2.22      3.45 o 
   2   8   9        2.27        2.64      4.18 o 
  -8   9   9       29.37       43.77     16.34 o 
  -7   9   9       53.92       47.81     13.65 o 
  -6   9   9        2.80       -1.81      3.28 o 
  -5   9   9       53.74       53.80      8.37 o 
  -4   9   9       37.48       35.27      6.97 o 
  -3   9   9        0.67       -0.34      2.87 o 
  -2   9   9        2.76        5.17      3.13 o 
  -1   9   9       13.11       13.82      3.10 o 
 -17   0  10        4.81        9.48      3.99 o 
 -16   0  10      124.86      132.50      8.14 o 
 -15   0  10      134.28      133.99      8.57 o 
 -14   0  10        2.89        8.21      3.17 o 
 -13   0  10       23.66       23.28      3.87 o 
 -12   0  10       79.32       77.54      5.69 o 
 -11   0  10        8.17        7.37      2.81 o 
 -10   0  10       42.82       44.27      3.67 o 
  -9   0  10       17.45       18.01      2.68 o 
  -8   0  10        3.69        4.48      1.96 o 
  -7   0  10      164.59      144.19      5.50 o 
  -6   0  10      804.04      788.74     16.98 o 
  -5   0  10        0.63        1.04      1.57 o 
  -4   0  10       37.11       32.28      5.58 o 
  -3   0  10       55.82       61.97      7.17 o 
  -2   0  10      389.77      453.12     20.32 o 
  -1   0  10      140.32      147.25     10.36 o 
   0   0  10        5.72       10.67      2.95 o 
   1   0  10        1.61       -2.10      2.10 o 
   2   0  10        4.89        4.31      4.98 o 
   3   0  10        1.90        3.83      2.74 o 
   4   0  10       26.49       20.51      4.08 o 
   5   0  10       30.33       39.88      5.00 o 
   6   0  10       40.27       47.62      7.77 o 
   7   0  10       68.75       78.11      9.56 o 
   8   0  10        0.60       -3.39      4.58 o 
 -17   1  10       11.11        9.23      2.74 o 
 -16   1  10       20.95       22.73      4.72 o 
 -15   1  10        3.83        3.18      2.09 o 
 -14   1  10        0.19        1.35      1.96 o 
 -13   1  10        3.31        3.14      1.84 o 
 -12   1  10      170.35      174.09      8.66 o 
 -11   1  10       56.73       50.55      3.04 o 
 -10   1  10       58.46       60.88      3.96 o 
  -9   1  10       82.53       77.37      3.31 o 
  -8   1  10      149.77      142.46      3.95 o 
  -7   1  10      104.44      105.26      3.32 o 
  -6   1  10       19.19       18.22      1.74 o 
  -5   1  10       54.16       57.72      3.14 o 
  -4   1  10      333.82      363.28      9.20 o 
  -3   1  10      137.91      159.92     18.63 o 
  -2   1  10      151.18      126.94      6.87 o 
  -1   1  10      536.70      514.67     12.53 o 
   0   1  10       47.15       46.86      3.25 o 
   1   1  10       30.79       23.01      2.82 o 
   2   1  10        4.02        5.97      1.75 o 
   3   1  10      149.47      163.20      5.09 o 
   4   1  10       85.77      105.46      5.45 o 
   5   1  10        1.31        0.81      3.01 o 
   6   1  10        4.30        8.77      4.98 o 
   7   1  10        1.52        1.00      4.38 o 
   8   1  10       10.15        8.37      5.78 o 
 -17   2  10        3.54        7.05      2.81 o 
 -16   2  10       14.45       12.41      2.76 o 
 -15   2  10       18.05       21.09      3.01 o 
 -14   2  10        0.43        1.51      2.03 o 
 -13   2  10       35.50       37.17      3.32 o 
 -12   2  10       84.38       95.69      4.50 o 
 -11   2  10        0.27        1.96      1.67 o 
 -10   2  10        3.72        3.04      1.54 o 
  -9   2  10       12.45       11.98      1.87 o 
  -8   2  10       35.37       34.23      2.37 o 
  -7   2  10        1.41        2.32      1.37 o 
  -6   2  10      213.59      211.98      6.01 o 
  -5   2  10       92.09       90.13      5.35 o 
  -4   2  10       16.80       16.69      2.88 o 
  -3   2  10        5.66        4.71      2.60 o 
  -2   2  10       24.40       29.66     10.56 o 
  -1   2  10        2.50       -0.17      1.47 o 
   0   2  10        0.66        1.63      1.70 o 
   1   2  10        8.27        8.58      3.62 o 
   2   2  10       21.00       19.55      3.07 o 
   3   2  10        6.69        5.17      2.53 o 
   4   2  10       43.44       39.37      4.03 o 
   5   2  10       24.78       22.37      4.36 o 
   6   2  10        0.73       -3.79      4.18 o 
   7   2  10        6.48        1.59      4.78 o 
 -16   3  10        1.74        2.22      2.39 o 
 -15   3  10        1.98        1.58      3.19 o 
 -14   3  10        0.13        0.71      2.14 o 
 -13   3  10        0.22        2.48      2.30 o 
 -12   3  10        2.14       -0.13      1.83 o 
 -11   3  10        0.62        1.17      1.79 o 
 -10   3  10        0.31       -0.10      1.55 o 
  -9   3  10        0.32        0.98      1.69 o 
  -8   3  10       12.04       16.33      2.18 o 
  -7   3  10       74.42       73.97      3.46 o 
  -6   3  10        0.26       -1.58      1.58 o 
  -5   3  10      132.55      131.62      6.96 o 
  -4   3  10        7.12        5.78      3.59 o 
  -3   3  10       51.88       60.30      3.92 o 
  -2   3  10       86.70       85.00      7.07 o 
  -1   3  10       42.02       31.65      4.02 o 
   0   3  10       92.81       88.51      5.21 o 
   1   3  10       10.55        8.26      2.49 o 
   2   3  10        2.02       -1.86      1.86 o 
   3   3  10        9.17        8.97      2.84 o 
   4   3  10        0.57       -2.36      2.60 o 
   5   3  10        1.68       -1.62      2.74 o 
   6   3  10        1.67        0.73      3.23 o 
   7   3  10        4.17        3.59      5.38 o 
 -16   4  10       20.09       19.49      3.77 o 
 -15   4  10        0.06        0.81      2.42 o 
 -14   4  10        7.14        5.28      2.54 o 
 -13   4  10        4.29       -0.85      2.49 o 
 -12   4  10       29.10       33.01      7.08 o 
 -11   4  10       22.77       23.21      3.37 o 
 -10   4  10        6.19        9.97      2.96 o 
  -9   4  10        9.07       11.28      2.60 o 
  -8   4  10       85.86       82.73      4.69 o 
  -7   4  10       35.15       34.56      3.28 o 
  -6   4  10       10.39       16.93      2.56 o 
  -5   4  10       44.39       45.01      3.42 o 
  -4   4  10        2.59        1.11      1.99 o 
  -3   4  10       96.23      101.57      5.79 o 
  -2   4  10       13.09       14.93      3.35 o 
  -1   4  10        0.85       -2.75      3.18 o 
   0   4  10        9.83       11.28      2.67 o 
   1   4  10        3.32        0.87      2.13 o 
   2   4  10        0.06       -0.19      3.24 o 
   3   4  10        2.56        3.32      3.17 o 
   4   4  10        0.10       -0.20      2.78 o 
   5   4  10        1.09       -0.13      3.03 o 
   6   4  10        6.85        1.93      3.29 o 
 -15   5  10        5.37       -1.19      3.07 o 
 -14   5  10        4.06        9.28      3.17 o 
 -13   5  10       48.00       50.88      4.82 o 
 -12   5  10       65.30       64.43      5.09 o 
 -11   5  10        2.36        0.70      2.55 o 
 -10   5  10        9.93        3.32      2.51 o 
  -9   5  10       86.48       94.16      5.36 o 
  -8   5  10      229.45      228.54      7.97 o 
  -7   5  10       34.72       41.32      3.11 o 
  -6   5  10       36.38       31.57      2.80 o 
  -5   5  10       22.54       13.25      2.56 o 
  -4   5  10       72.90       69.97      4.37 o 
  -3   5  10        7.71        4.57      3.42 o 
  -2   5  10       51.61       40.49      4.93 o 
  -1   5  10       19.05       15.10      4.43 o 
   0   5  10        0.74        0.04      2.26 o 
   1   5  10        4.76       13.17      3.73 o 
   2   5  10       22.18       26.88      7.67 o 
   3   5  10       35.71       49.02      5.92 o 
   4   5  10        4.92       10.20      3.57 o 
   5   5  10        8.75        7.25      3.89 o 
 -14   6  10        4.27        5.72      3.52 o 
 -13   6  10       88.25       92.12     10.74 o 
 -12   6  10       69.43       65.60      7.43 o 
 -11   6  10        0.30        1.80      2.94 o 
 -10   6  10        3.81        2.69      2.93 o 
  -9   6  10        9.98       11.94      3.19 o 
  -8   6  10        7.20        5.67      2.24 o 
  -7   6  10        5.50        4.54      2.14 o 
  -6   6  10       20.20       26.92      2.99 o 
  -5   6  10        7.67        5.88      2.48 o 
  -4   6  10       49.51       52.58      7.38 o 
  -3   6  10      122.86      113.52      9.62 o 
  -2   6  10       16.00       18.73      6.18 o 
  -1   6  10        0.12        1.10      3.24 o 
   0   6  10       10.36       14.73      3.92 o 
   1   6  10        6.36        4.52      3.54 o 
   2   6  10        0.53        0.87      3.23 o 
   3   6  10        9.45       11.03      4.01 o 
   4   6  10        7.17        2.97      3.77 o 
 -12   7  10       57.27       63.34      5.69 o 
 -11   7  10        7.70        5.65      3.34 o 
 -10   7  10        0.18        2.86      2.86 o 
  -9   7  10       25.54       34.80      7.08 o 
  -8   7  10       82.82       75.70      8.03 o 
  -7   7  10       65.33       61.28      5.04 o 
  -6   7  10        0.19       -2.65      2.81 o 
  -5   7  10        9.95        7.20      3.35 o 
  -4   7  10        1.76        2.75      3.06 o 
  -3   7  10        1.16        0.69      2.92 o 
  -2   7  10       19.59       20.13      3.43 o 
  -1   7  10        3.16        4.28      3.52 o 
   0   7  10        0.31        3.28      3.31 o 
   1   7  10       16.69       15.25      4.58 o 
   2   7  10       59.25       71.69      7.32 o 
   3   7  10       42.52       57.94      6.81 o 
 -10   8  10        5.16        5.81      4.75 o 
  -9   8  10        5.48       -1.44      3.03 o 
  -8   8  10        0.76       -2.80      2.80 o 
  -7   8  10       20.04       18.60      3.90 o 
  -6   8  10       37.61       43.54      5.78 o 
  -5   8  10        2.97        0.25      3.16 o 
  -4   8  10        0.71        8.61      3.92 o 
  -3   8  10       10.77       12.30      3.32 o 
  -2   8  10       21.95       18.74      4.65 o 
  -1   8  10       10.86       14.89      8.37 o 
   0   8  10        0.68        1.27      3.80 o 
 -16   1  11        7.81       11.51      2.73 o 
 -15   1  11        1.73        2.35      2.20 o 
 -14   1  11        7.08        4.71      2.30 o 
 -13   1  11       36.60       45.88      3.90 o 
 -12   1  11        7.53        6.53      2.17 o 
 -11   1  11       10.39        6.73      2.13 o 
 -10   1  11        9.84       13.30      2.21 o 
  -9   1  11       62.47       51.58      2.91 o 
  -8   1  11      137.96      136.27      4.32 o 
  -7   1  11       16.27       19.88      1.84 o 
  -6   1  11       38.71       37.05      2.18 o 
  -5   1  11       49.02       39.69      3.65 o 
  -4   1  11       35.83       38.87      4.68 o 
  -3   1  11       12.41       10.76      3.52 o 
  -2   1  11        0.05        0.47      2.46 o 
  -1   1  11        8.02        3.10      1.88 o 
   0   1  11       53.37       51.33      3.51 o 
   1   1  11       18.41       21.57      2.84 o 
   2   1  11        3.93        2.93      2.09 o 
   3   1  11        3.64        3.86      2.56 o 
   4   1  11        1.91        3.99      3.38 o 
   5   1  11       21.53       18.06      4.22 o 
   6   1  11        0.81        2.19      5.38 o 
 -16   2  11       38.82       42.58      4.06 o 
 -15   2  11        5.54        8.65      2.54 o 
 -14   2  11        2.35        1.33      2.13 o 
 -13   2  11       13.10       11.55      2.56 o 
 -12   2  11       20.89       22.86      4.29 o 
 -11   2  11       14.14       14.32      2.46 o 
 -10   2  11       29.93       26.52      2.71 o 
  -9   2  11       59.02       62.67      3.53 o 
  -8   2  11      192.45      184.50      5.60 o 
  -7   2  11       38.97       37.05      2.72 o 
  -6   2  11       89.25       97.66      4.77 o 
  -5   2  11       66.38       73.98      4.19 o 
  -4   2  11      215.44      194.85      8.99 o 
  -3   2  11      745.18      775.90     61.57 o 
  -2   2  11        3.53       10.36      4.78 o 
  -1   2  11       48.28       24.87      4.20 o 
   0   2  11        1.75       -0.95      4.08 o 
   1   2  11       34.80       24.79      7.27 o 
   2   2  11       41.88       36.19      6.28 o 
   3   2  11       20.24       15.85      4.58 o 
   4   2  11       22.96       17.20      4.28 o 
   5   2  11        7.05        8.42      3.66 o 
   6   2  11       41.09       62.77      9.56 o 
 -16   3  11        0.23       -0.30      2.47 o 
 -15   3  11        5.64        7.63      2.74 o 
 -14   3  11        1.49       -0.38      2.79 o 
 -13   3  11        9.72       12.02      2.63 o 
 -12   3  11       49.86       49.25      3.69 o 
 -11   3  11       17.92       19.24      2.62 o 
 -10   3  11        4.90        3.13      2.96 o 
  -9   3  11      115.62      106.30      5.26 o 
  -8   3  11       92.78       84.85      4.58 o 
  -7   3  11       13.62       17.34      2.54 o 
  -6   3  11       21.98       20.44      3.49 o 
  -5   3  11        0.04        0.65      2.54 o 
  -4   3  11      129.71      130.52     11.36 o 
  -3   3  11        2.01        2.39      4.18 o 
  -2   3  11       77.75       70.54      8.77 o 
  -1   3  11       16.51       13.49      3.72 o 
   0   3  11       38.96       43.11      8.97 o 
   1   3  11       22.76       24.90      4.50 o 
   2   3  11       52.95       62.48      6.20 o 
   3   3  11       67.24       69.96      6.66 o 
   4   3  11        3.72        9.84      3.89 o 
   5   3  11       25.84       30.48      5.25 o 
 -15   4  11       40.94       30.55      4.43 o 
 -14   4  11       52.30       53.52      4.99 o 
 -13   4  11        8.09        2.64      2.87 o 
 -12   4  11        6.72        6.58      2.90 o 
 -11   4  11        2.09        5.75      3.11 o 
 -10   4  11       60.93       52.88      4.44 o 
  -9   4  11       24.71       25.18      3.29 o 
  -8   4  11       45.94       38.68      3.62 o 
  -7   4  11      111.78       99.71      5.11 o 
  -6   4  11       27.44       21.97      3.86 o 
  -5   4  11        0.43       -1.73      2.49 o 
  -4   4  11       39.21       61.77      8.77 o 
  -3   4  11      210.00      222.78     14.75 o 
  -2   4  11        0.01       -3.59      3.59 o 
  -1   4  11        2.28        2.09      3.24 o 
   0   4  11       34.29       31.41      4.98 o 
   1   4  11       26.10       22.49      4.64 o 
   2   4  11        0.58        0.87      2.92 o 
   3   4  11       55.97       68.68      6.82 o 
   4   4  11       14.84       14.54      4.44 o 
   5   4  11        0.01       -1.00      4.88 o 
 -14   5  11       19.27       14.65      5.24 o 
 -13   5  11        0.72       -0.27      2.87 o 
 -12   5  11       35.52       30.22      4.15 o 
 -11   5  11       35.43       28.34      3.87 o 
 -10   5  11        3.88        4.86      2.74 o 
  -9   5  11       12.70       16.83      3.37 o 
  -8   5  11       12.32       23.31      3.40 o 
  -7   5  11        2.81        1.28      2.95 o 
  -6   5  11        1.55       -0.56      2.60 o 
  -5   5  11        7.60        6.24      3.15 o 
  -4   5  11       50.87       60.97      5.58 o 
  -3   5  11        2.32        1.59      4.58 o 
  -2   5  11       58.39       64.76      9.37 o 
  -1   5  11       10.26        7.58      4.27 o 
   0   5  11        9.83       11.11      6.77 o 
   1   5  11        6.34       12.33      4.22 o 
   2   5  11       16.94       13.27      4.22 o 
   3   5  11       19.46       11.66      4.09 o 
   4   5  11        0.05        2.37      5.78 o 
 -13   6  11        0.05       -3.04      3.04 o 
 -12   6  11        1.18        3.18      3.03 o 
 -11   6  11        0.25        2.79      2.87 o 
 -10   6  11        2.96       -0.08      2.71 o 
  -9   6  11        7.64        6.74      3.03 o 
  -8   6  11        1.14        0.30      2.65 o 
  -7   6  11        0.56        0.38      3.49 o 
  -6   6  11       12.46       10.78      3.68 o 
  -5   6  11       25.68       24.84      4.24 o 
  -4   6  11        4.67        7.77      3.20 o 
  -3   6  11        2.26       -1.59      4.58 o 
  -2   6  11        6.85        3.95      5.68 o 
  -1   6  11        0.08        2.20      3.31 o 
   0   6  11       14.65        9.62      4.78 o 
   1   6  11        8.69        9.56      3.92 o 
   2   6  11        0.71       -2.83      3.15 o 
   3   6  11       11.89       11.76      6.77 o 
 -11   7  11        2.93        3.91      3.30 o 
 -10   7  11        0.93       -1.92      2.98 o 
  -9   7  11        4.22        3.27      4.49 o 
  -8   7  11        3.64        5.42      7.57 o 
  -7   7  11        2.76        3.29      5.48 o 
  -6   7  11        0.87       -1.57      5.18 o 
  -5   7  11        0.02        1.39      3.20 o 
  -4   7  11        4.70       -1.63      2.87 o 
  -3   7  11        4.01        1.99      5.18 o 
  -2   7  11        2.96       -3.19      3.19 o 
  -1   7  11        2.16       -1.06      3.51 o 
   0   7  11        0.02       -3.54      3.54 o 
   1   7  11        1.89        1.13      4.02 o 
  -8   8  11        5.13        3.79      5.98 o 
  -7   8  11        2.76        4.79      6.48 o 
  -6   8  11        0.04        0.02      3.77 o 
  -5   8  11        0.10       -1.29      3.45 o 
  -4   8  11       17.01       14.31      5.28 o 
  -3   8  11       11.45        6.02      4.34 o 
 -16   0  12       17.11       23.32      8.87 o 
 -15   0  12       15.77        8.11      3.73 o 
 -14   0  12       18.80       21.16      4.36 o 
 -13   0  12       23.91       25.06      4.42 o 
 -12   0  12       26.49       30.04      4.59 o 
 -11   0  12       32.83       37.09      4.59 o 
 -10   0  12       60.22       59.68      5.11 o 
  -9   0  12        3.81        4.07      2.22 o 
  -8   0  12        2.98        3.61      2.05 o 
  -7   0  12        0.52       -1.05      1.84 o 
  -6   0  12       43.31       45.87      5.00 o 
  -5   0  12        0.05       -1.79      3.99 o 
  -4   0  12      306.97      316.83     17.34 o 
  -3   0  12       64.11       59.98      7.77 o 
  -2   0  12        5.56        8.77      4.58 o 
  -1   0  12       37.15       57.15      5.50 o 
   0   0  12       39.62       44.23      5.07 o 
   1   0  12       17.64       14.68      3.87 o 
   2   0  12        1.27        3.23      3.03 o 
   3   0  12        0.92        2.12      4.48 o 
   4   0  12        3.05        0.05      3.15 o 
 -16   1  12        0.01        0.54      2.43 o 
 -15   1  12        1.12        4.27      2.48 o 
 -14   1  12        0.03        0.69      2.19 o 
 -13   1  12        7.59        5.05      2.22 o 
 -12   1  12        8.95        6.40      2.30 o 
 -11   1  12       50.41       50.96      3.61 o 
 -10   1  12       82.56       85.96      5.90 o 
  -9   1  12      201.58      185.43      5.87 o 
  -8   1  12       23.33       20.61      2.39 o 
  -7   1  12       31.13       20.18      2.87 o 
  -6   1  12       14.85        9.75      3.45 o 
  -5   1  12      348.67      401.65     23.11 o 
  -4   1  12      100.64       93.94     10.46 o 
  -3   1  12       22.42       23.75      4.15 o 
  -2   1  12       11.89        9.40      2.64 o 
  -1   1  12        1.86        3.49      2.13 o 
   0   1  12        0.33       -0.02      2.34 o 
   1   1  12       50.92       53.66      5.78 o 
   2   1  12       88.31       94.09     10.46 o 
   3   1  12        6.74        6.40      4.38 o 
   4   1  12        2.91        8.08      3.83 o 
   5   1  12        9.12        2.07      4.68 o 
 -16   2  12        2.11       -1.72      2.39 o 
 -15   2  12        0.85        3.06      2.47 o 
 -14   2  12        0.02        1.91      2.42 o 
 -13   2  12       20.72       20.08      3.03 o 
 -12   2  12        4.59        5.32      2.29 o 
 -11   2  12       30.65       33.84      3.28 o 
 -10   2  12        2.88        2.97      2.06 o 
  -9   2  12       33.58       32.17      2.98 o 
  -8   2  12        7.11        6.81      2.08 o 
  -7   2  12       13.81       15.00      2.84 o 
  -6   2  12       75.91       79.12      9.27 o 
  -5   2  12        0.60        3.19      4.58 o 
  -4   2  12      233.98      223.57     14.75 o 
  -3   2  12       35.20       22.52      6.18 o 
  -2   2  12        0.83        0.00      3.79 o 
  -1   2  12        0.01        4.29      3.31 o 
   0   2  12       14.34       16.53      4.00 o 
   1   2  12       16.19       14.75      4.09 o 
   2   2  12        0.43       -1.20      3.79 o 
   3   2  12        0.71       -0.31      3.11 o 
   4   2  12        0.12        0.77      3.37 o 
 -15   3  12        4.51        4.00      2.66 o 
 -14   3  12        0.61       -0.12      2.37 o 
 -13   3  12       20.64       18.43      3.07 o 
 -12   3  12        4.65        0.78      2.48 o 
 -11   3  12       17.65       18.02      3.15 o 
 -10   3  12        8.16       11.24      3.31 o 
  -9   3  12        0.63       -0.08      1.96 o 
  -8   3  12       22.08       17.68      4.78 o 
  -7   3  12       20.12       24.93      3.97 o 
  -6   3  12        1.23        0.47      2.68 o 
  -5   3  12        0.85       -1.00      4.18 o 
  -4   3  12       32.45       32.08      6.97 o 
  -3   3  12       15.73       20.52      6.18 o 
  -2   3  12        8.76       12.35      5.38 o 
  -1   3  12       25.54       24.09      4.64 o 
   0   3  12        0.97       -1.47      3.03 o 
   1   3  12       20.48       15.34      4.68 o 
   2   3  12       14.81        7.59      3.73 o 
   3   3  12        0.00       -3.20      3.20 o 
   4   3  12        1.81       -2.49      4.48 o 
 -14   4  12        0.92        1.99      2.99 o 
 -13   4  12        2.73        4.81      2.89 o 
 -12   4  12        0.30        2.21      3.14 o 
 -11   4  12        2.26       -2.26      2.45 o 
 -10   4  12        4.35        2.54      2.78 o 
  -9   4  12        7.54        8.86      2.84 o 
  -8   4  12        2.10       -2.33      2.63 o 
  -7   4  12        1.06        1.26      7.47 o 
  -6   4  12        1.57        5.87      3.35 o 
  -5   4  12        0.46        2.19      4.58 o 
  -4   4  12        0.22       -1.79      4.18 o 
  -3   4  12        3.83        5.98      4.58 o 
  -2   4  12        4.96       11.16      5.58 o 
  -1   4  12        4.35        4.89      5.78 o 
   0   4  12        0.38        0.82      6.38 o 
   1   4  12        4.82        6.24      5.48 o 
   2   4  12        9.37       10.78      6.87 o 
   3   4  12        0.17        1.03      3.99 o 
 -13   5  12       14.36       15.23      4.30 o 
 -12   5  12        2.48       -2.68      2.68 o 
 -11   5  12        2.28        1.35      2.83 o 
 -10   5  12        0.27       -2.35      2.46 o 
  -9   5  12        4.93        0.72      2.68 o 
  -8   5  12       12.19       15.74      4.09 o 
  -7   5  12        2.22       -1.50      3.23 o 
  -6   5  12        0.06       -2.58      2.58 o 
  -5   5  12       32.61       60.78      9.37 o 
  -4   5  12       35.54       28.30      7.57 o 
  -3   5  12        2.13        0.40      4.38 o 
  -2   5  12        0.02       -1.54      3.03 o 
  -1   5  12        2.63        3.57      3.37 o 
   0   5  12        8.79        5.67      4.28 o 
   1   5  12        7.70       14.41      4.58 o 
   2   5  12       11.03       11.42      4.68 o 
 -12   6  12        5.79        1.44      3.95 o 
 -11   6  12       12.44        9.47      3.60 o 
 -10   6  12        1.28       -1.08      2.99 o 
  -9   6  12        0.05       -0.80      5.08 o 
  -8   6  12        3.64        2.38      3.59 o 
  -7   6  12        0.05       -1.05      3.59 o 
  -6   6  12        0.00       -3.37      3.37 o 
  -5   6  12        2.44        6.77      5.38 o 
  -4   6  12       26.92       26.30      7.17 o 
  -3   6  12        5.54        8.37      5.78 o 
  -2   6  12        5.58        3.99      4.11 o 
  -1   6  12       26.95       36.66      6.13 o 
   0   6  12       23.12       28.26      6.08 o 
  -9   7  12        0.11        2.05      4.06 o 
  -8   7  12        0.03       -1.06      3.80 o 
  -7   7  12        8.45       13.49      9.46 o 
  -6   7  12       21.38       14.94      4.69 o 
  -5   7  12       53.06       66.55     10.56 o 
  -4   7  12        3.13       15.54      6.58 o 
  -3   7  12       16.50       25.07      5.63 o 
  -2   7  12        5.76       10.61      4.58 o 
 -15   1  13        9.24       11.97      2.90 o 
 -14   1  13        0.01        0.82      2.30 o 
 -13   1  13       11.25       12.80      2.79 o 
 -12   1  13        2.70        1.58      2.13 o 
 -11   1  13        4.07        5.90      2.28 o 
 -10   1  13        3.07        5.86      2.23 o 
  -9   1  13        0.03        0.65      1.81 o 
  -8   1  13       26.42       19.66      4.23 o 
  -7   1  13       22.06       15.11      3.87 o 
  -6   1  13        9.16       13.85      4.28 o 
  -5   1  13        2.19        4.52      5.48 o 
  -4   1  13        0.37        0.98      3.23 o 
  -3   1  13        0.92        1.99      3.10 o 
  -2   1  13        4.41        0.84      3.45 o 
  -1   1  13        7.81        8.15      3.83 o 
   0   1  13       15.31       14.03      4.15 o 
   1   1  13        2.64        3.18      3.45 o 
   2   1  13        0.15        0.61      3.37 o 
   3   1  13        0.00       -3.31      3.31 o 
 -15   2  13        0.00       -0.98      2.48 o 
 -14   2  13        4.10        6.11      2.65 o 
 -13   2  13       14.74        8.76      2.68 o 
 -12   2  13       15.23       12.30      2.68 o 
 -11   2  13      131.54      134.86      6.87 o 
 -10   2  13       46.32       49.25      3.63 o 
  -9   2  13       20.58       18.87      3.16 o 
  -8   2  13       37.62       37.03      8.37 o 
  -7   2  13        2.54        1.20      4.58 o 
  -6   2  13       54.79       38.26      7.77 o 
  -5   2  13        0.03        3.39      4.78 o 
  -4   2  13      118.40      108.40     11.56 o 
  -3   2  13       41.63       40.65      7.97 o 
  -2   2  13       16.95       30.38     10.16 o 
  -1   2  13       20.34       28.75      7.47 o 
   0   2  13       10.50        8.08      4.00 o 
   1   2  13        6.64        1.89      3.80 o 
   2   2  13        1.14       -3.29      3.29 o 
   3   2  13        2.07        1.20      3.73 o 
 -14   3  13        3.41        2.79      2.97 o 
 -13   3  13        0.03       -2.06      2.54 o 
 -12   3  13        0.00        3.63      2.95 o 
 -11   3  13        0.83        3.72      2.67 o 
 -10   3  13        6.17        3.72      2.55 o 
  -9   3  13        2.38        3.69      3.24 o 
  -8   3  13       16.35       19.21      4.16 o 
  -7   3  13       30.24       22.72      6.77 o 
  -6   3  13       47.47       65.36      9.76 o 
  -5   3  13       47.70       51.81      8.97 o 
  -4   3  13        5.51        4.58      5.38 o 
  -3   3  13        0.73       -4.18      4.18 o 
  -2   3  13        3.35        4.48      3.52 o 
  -1   3  13       10.76        3.34      3.89 o 
   0   3  13       14.44       16.32      4.71 o 
   1   3  13        9.18        5.62      3.72 o 
   2   3  13       18.94       21.50      5.07 o 
 -13   4  13        3.99        1.54      3.02 o 
 -12   4  13        3.22        5.50      3.14 o 
 -11   4  13        7.19       11.98      3.24 o 
 -10   4  13        0.95        1.24      2.48 o 
  -9   4  13        0.51        2.38      3.99 o 
  -8   4  13       13.61       14.31      4.20 o 
  -7   4  13       17.25       26.70      7.37 o 
  -6   4  13        0.07        3.79      4.98 o 
  -5   4  13       45.72       48.02      9.17 o 
  -4   4  13       75.50       68.94      9.96 o 
  -3   4  13        1.59        0.00      4.78 o 
  -2   4  13        1.63        3.94      3.63 o 
  -1   4  13       40.59       41.52     13.25 o 
   0   4  13       31.49       31.47      5.71 o 
   1   4  13        8.49       10.67      4.22 o 
 -12   5  13        0.06       -0.67      3.06 o 
 -11   5  13        3.85        1.09      2.81 o 
 -10   5  13        3.91        4.28      3.80 o 
  -9   5  13        0.26       -2.55      7.37 o 
  -8   5  13        5.17        5.74      4.58 o 
  -7   5  13       24.01       25.51      7.17 o 
  -6   5  13       15.20        8.17      5.58 o 
  -5   5  13        0.59        6.18      4.98 o 
  -4   5  13        0.25        4.38      5.38 o 
  -3   5  13        0.04        6.18      5.58 o 
  -2   5  13       13.47       11.26      4.51 o 
  -1   5  13        0.44        1.99      5.18 o 
   0   5  13        6.09        5.77      4.48 o 
 -10   6  13       19.18       16.72      4.72 o 
  -9   6  13        4.48        2.72      6.77 o 
  -8   6  13       18.66       13.82      9.76 o 
  -7   6  13       27.97       32.28      5.53 o 
  -6   6  13        2.20        4.58      5.78 o 
  -5   6  13       18.48       26.30      7.77 o 
  -4   6  13       10.86        1.39      5.98 o 
  -3   6  13        0.00       -1.59      3.51 o 
  -2   6  13        2.39        2.99      5.78 o 
 -14   0  14       10.81       13.61      4.30 o 
 -13   0  14        5.03        4.50      6.68 o 
 -12   0  14        7.37        4.96      7.17 o 
 -11   0  14       12.29       12.89      3.88 o 
 -10   0  14        5.13       10.16      5.78 o 
  -9   0  14       52.03       49.42      8.37 o 
  -8   0  14       15.37       23.71      6.77 o 
  -7   0  14        5.66       15.54      6.18 o 
  -6   0  14        0.00       12.75      6.18 o 
  -5   0  14        8.36       14.35      6.58 o 
  -4   0  14        3.20        1.39      4.78 o 
  -3   0  14       10.50       16.36      4.64 o 
  -2   0  14      118.99      141.68     12.55 o 
  -1   0  14       43.28       43.76      5.85 o 
   0   0  14        0.47        4.18      5.38 o 
 -14   1  14        1.33        7.51      2.78 o 
 -13   1  14        0.65       -1.32      2.19 o 
 -12   1  14       20.37       15.19      2.95 o 
 -11   1  14        0.05        2.82      2.27 o 
 -10   1  14        0.45        0.94      2.64 o 
  -9   1  14        2.10        7.97      3.66 o 
  -8   1  14       23.86       31.98     10.06 o 
  -7   1  14       10.17       10.58      6.38 o 
  -6   1  14       37.44       41.99      5.77 o 
  -5   1  14       32.66       43.04      8.77 o 
  -4   1  14        0.01        3.19      5.18 o 
  -3   1  14        4.25        6.18      5.18 o 
  -2   1  14        0.00        2.29      3.38 o 
  -1   1  14        0.55        0.01      3.57 o 
   0   1  14        0.12       -1.10      3.57 o 
   1   1  14       12.24       19.02      4.93 o 
 -14   2  14        0.66        1.23      2.99 o 
 -13   2  14        1.60        3.04      2.56 o 
 -12   2  14       15.53       15.18      3.53 o 
 -11   2  14       10.15        6.02      4.61 o 
 -10   2  14        0.10        0.20      4.68 o 
  -9   2  14        8.11        4.78      5.98 o 
  -8   2  14        6.65        5.58      5.38 o 
  -7   2  14        0.87       -3.79      3.79 o 
  -6   2  14        0.17        4.58      4.98 o 
  -5   2  14        4.70       14.75      6.77 o 
  -4   2  14        0.42        1.39      4.78 o 
  -3   2  14        1.33        1.59      4.58 o 
  -2   2  14       20.24       11.44      4.50 o 
  -1   2  14        6.13        4.03      4.98 o 
   0   2  14        3.62       -0.80      3.66 o 
 -13   3  14        4.30        9.51      3.44 o 
 -12   3  14       31.02       36.35      4.52 o 
 -11   3  14       10.46        0.51      3.86 o 
 -10   3  14       18.51        7.52      3.94 o 
  -9   3  14       42.91       30.49      7.97 o 
  -8   3  14        2.31        7.57      5.38 o 
  -7   3  14       27.04       24.71      7.97 o 
  -6   3  14        6.29       -0.40      5.78 o 
  -5   3  14        1.06       -1.39      5.38 o 
  -4   3  14        2.37       -1.79      4.98 o 
  -3   3  14        0.34        3.99      5.38 o 
  -2   3  14        0.21       -0.53      3.59 o 
  -1   3  14        0.04        0.04      3.92 o 
   0   3  14        0.39       -3.00      3.77 o 
 -12   4  14        0.05       -1.24      5.08 o 
 -11   4  14        7.95        6.49      4.28 o 
 -10   4  14        9.70        6.33      7.37 o 
  -9   4  14        0.33        2.63      3.72 o 
  -8   4  14        6.30        4.98      5.58 o 
  -7   4  14        6.44        6.58      5.58 o 
  -6   4  14       22.12        9.76      6.77 o 
  -5   4  14        0.07        2.19      5.58 o 
  -4   4  14       16.60        2.59      5.38 o 
  -3   4  14       13.35       15.17      6.18 o 
  -2   4  14        4.18        6.86      4.22 o 
  -1   4  14        0.01       -4.18      5.38 o 
 -10   5  14        0.97        1.29      6.08 o 
  -9   5  14       19.09       16.60      4.93 o 
  -8   5  14        8.82        8.77      5.58 o 
  -7   5  14        0.09       -2.19      4.78 o 
  -6   5  14       13.64       29.69      8.17 o 
  -5   5  14       10.38       18.53      6.97 o 
  -4   5  14        1.16        5.18      5.58 o 
  -3   5  14        1.06        1.00      4.78 o 
 -12   1  15        0.18        2.27      3.13 o 
 -11   1  15        1.60        3.58      4.68 o 
 -10   1  15        0.01        3.82      6.48 o 
  -9   1  15        8.17        9.55      4.30 o 
  -8   1  15        7.20        3.39      5.58 o 
  -7   1  15        1.17        1.59      5.38 o 
  -6   1  15        0.29       -0.80      5.58 o 
  -5   1  15        0.08       -4.98      5.18 o 
  -4   1  15        3.06        4.18      5.78 o 
  -3   1  15       14.16       11.74      4.44 o 
  -2   1  15        0.46       -1.28      3.87 o 
 -12   2  15        3.58        4.13      4.01 o 
 -11   2  15       55.93       49.42      9.56 o 
 -10   2  15       41.14       41.65      9.56 o 
  -9   2  15        0.25       -1.79      5.18 o 
  -8   2  15        5.43        8.77      6.38 o 
  -7   2  15        3.85       -1.79      5.38 o 
  -6   2  15        0.61        3.39      5.58 o 
  -5   2  15       10.21        6.77      6.18 o 
  -4   2  15        5.79        6.58      6.18 o 
  -3   2  15        1.12       -1.20      4.01 o 
  -2   2  15        7.68       13.95      6.97 o 
 -10   3  15        2.22       -0.80      5.78 o 
  -9   3  15       28.26       34.07      8.97 o 
  -8   3  15        9.36       10.36      7.17 o 
  -7   3  15        1.41        7.57      6.38 o 
  -6   3  15       10.47        6.38      6.58 o 
  -5   3  15       12.85       11.56      6.38 o 
  -4   3  15        9.13        9.37      6.97 o 
  -8   0  16        2.77        3.39      6.38 o 
  -7   0  16        0.11        6.18      6.77 o 
                                                 
